# Supplementary material for: For Someone, You Are the Whole World: Host-Specificity of Salmonella enterica
Source: Int J Mol Sci. 2023 Sep 5;24(18):13670. doi: 10.3390/ijms241813670 (PMC10530738; doi:10.3390/ijms241813670)
Supplement: Supplementary file 1 [file ijms-24-13670-s001.zip]

Archive with 2 entries (2 files):
- Supplementary_figures.pdf
- Supplementary_tables_2.xlsx
