# Supplementary material for: For Someone, You Are the Whole World: Host-Specificity of Salmonella enterica
Source: Int J Mol Sci. 2023 Sep 5;24(18):13670. doi: 10.3390/ijms241813670 (PMC10530738; doi:10.3390/ijms241813670)
Supplement: Supplementary file 1 [file ijms-24-13670-s001.zip › Supplementary_tables_2.xlsx]

## Sheet: Table S1
Table S1. Properties of the initial genomic dataset of Salmonella enterica. Accession of assemblies, total genome length, GC content, number of chromosomes, contigs, genes and hypothetical proteins, the mean size of CDS in amino acids, and the deposition in RefSeq database.
Asssembly	Genome length	GC	Contigs	CDS	mRNA	Gene	Chromosome	ExclFromRefSeq	Hypothetical Proteins	Average len CDS
GCA_003030285.1	4951491	52.2391	2	4811	4808	4932	2	No	656	903.932
GCA_000258365.1	4788046	52.1033	2	4332	4332	4567	2	No	65	943.973
GCA_001148125.2	4636142	52.0828	1	0	0	0	1	RefSeq annotation failed	0	0
GCA_009184685.1	5000356	51.91	1	4686	4680	4802	1	No	454	916.798
GCA_000623055.2	4679953	52.1735	1	4367	4367	4478	1	No	608	926.989
GCA_000486405.2	4864410	52.1645	1	4404	4404	4517	1	No	711	951.86
GCA_004194615.2	4924354	52.0709	1	4618	4615	4736	1	No	473	921.307
GCA_000624615.2	4685833	51.7277	1	4315	4315	4437	1	No	877	931.412
GCA_008916265.2	4979266	52.2245	2	4635	4632	4755	2	from large multi-isolate project	221	930.346
GCA_000625135.2	4685848	51.741	1	4319	4319	4442	1	No	876	931.856
GCA_900635615.1	4776492	52.1416	1	4781	4781	4890	1	RefSeq annotation failed	0	856.305
GCA_013415925.1	5259233	51.9592	5	4890	4887	5012	5	No	364	922.948
GCA_003325195.1	4813764	52.1664	2	4576	4569	4685	2	No	602	910.424
GCA_013364495.1	4975130	52.0546	4	4530	4529	4654	0	No	280	942.05
GCA_013487765.1	5063699	52.0747	2	0	0	0	2	No	0	0
GCA_005221485.1	4690295	52.1492	1	4457	4447	4567	1	No	633	912.659
GCA_000754375.1	4738299	52.1699	2	4399	4399	4502	2	No	712	929.881
GCA_005532075.2	4709267	52.1745	1	4296	4294	4415	1	from large multi-isolate project	221	949.555
GCA_003184325.1	4785531	52.0072	3	4594	4592	4714	3	No	636	899.186
GCA_005885855.1	4905613	52.1439	2	4630	4627	4750	2	No	347	922.855
GCA_004919325.1	5031864	52.1696	3	4787	4785	4897	3	No	417	912.444
GCA_018339455.1	4815272	52.2167	1	4430	4423	4543	1	from large multi-isolate project	226	937.205
GCA_018338375.1	4712564	52.2431	1	4336	4335	4453	1	from large multi-isolate project	201	944.36
GCA_006051055.2	4925620	51.887	1	0	0	0	1	from large multi-isolate project	0	0
GCA_008931225.1	5210346	51.8477	2	0	0	0	2	contaminated	0	0
GCA_008931245.1	5226840	51.8722	2	0	0	0	2	No	0	0
GCA_003429425.1	4733867	52.2634	2	4500	4489	4608	2	No	691	909.637
GCA_009648815.1	4576555	51.6872	1	4037	4036	4151	1	No	305	958.025
GCA_000020885.1	4836638	51.9951	2	4614	4614	4776	2	No	806	896.666
GCA_004923415.2	4978672	52.228	7	4669	4667	4784	7	No	439	919.638
GCA_002504105.1	5267516	51.9603	3	5039	5038	5161	3	No	945	891.562
GCA_009930675.1	5145105	52.1818	2	4834	4832	4955	2	No	407	920.863
GCA_000626535.2	4685835	51.7249	1	4316	4316	4438	1	No	861	931.708
GCA_009806735.1	5203287	52.0021	2	4892	4889	5011	2	No	440	922.756
GCA_014394985.2	5024703	51.9441	1	4582	4579	4702	1	No	269	949.933
GCA_000623195.2	4679291	52.1727	1	4369	4369	4482	1	No	629	928.157
GCA_001931595.1	5043928	52.15	2	4672	4672	4796	2	No	934	924.529
GCA_007626775.2	4839265	52.192	1	4492	4490	4611	1	from large multi-isolate project	282	927.508
GCA_011057955.1	4935595	52.0803	2	4597	4591	4711	2	No	395	931.32
GCA_016657765.1	4552478	49.2368	1	0	0	0	1	No	0	0
GCA_003031855.1	4840810	52.1775	1	4628	4626	4744	1	No	698	914.506
GCA_018339935.1	4601045	52.1433	1	4211	4210	4332	1	from large multi-isolate project	188	944.799
GCA_000625915.2	4685785	51.7285	1	4317	4317	4439	1	No	875	932.143
GCA_003595725.1	5015342	52.1401	3	4836	4834	4954	3	No	638	886.168
GCA_000624775.2	4685833	51.7333	1	4317	4317	4439	1	No	876	931.839
GCA_000018705.1	4858887	52.1098	1	5600	5600	5752	1	No	5601	776.548
GCA_000625815.2	4685848	51.7274	1	4317	4317	4439	1	No	876	931.296
GCA_002761335.1	4593026	52.3494	1	4390	4390	4513	1	No	838	916.963
GCA_018338535.1	4994718	52.1122	2	4646	4644	4771	2	from large multi-isolate project	321	934.071
GCA_000626395.2	4685849	51.742	1	4323	4323	4445	1	No	861	931.848
GCA_001409175.1	5099111	52.1107	3	4766	4766	4876	3	No	1	925.219
GCA_009756475.1	4996832	52.1736	1	4814	4812	4935	1	No	487	909.698
GCA_016454165.1	4958814	51.9962	3	4463	4454	4575	3	No	317	937.86
GCA_009648755.1	4808371	52.2109	2	4427	4426	4542	2	No	315	942.227
GCA_001448785.2	5102439	52.2218	3	4947	4939	5059	3	No	756	896.198
GCA_002209205.2	4944234	52.1155	4	4783	4777	4904	4	No	662	901.224
GCA_000008105.1	4944000	52.1325	3	4665	4665	4772	9	No	381	888.795
GCA_015074885.1	4895550	52.0977	5	4536	4534	4655	5	No	254	923.427
GCA_009648715.1	4808521	52.2109	2	4425	4424	4541	2	No	315	941.758
GCA_014334195.1	4982694	52.0201	3	4556	4550	4668	3	No	267	937.378
GCA_003717135.1	4999942	51.8577	2	4428	4428	4526	2	No	1028	920.056
GCA_000624255.2	4685849	52.1655	1	4362	4362	4484	1	No	895	927.851
GCA_018339475.1	4730152	52.2593	1	4341	4339	4463	1	from large multi-isolate project	179	949.288
GCA_001095585.2	4757695	52.1264	1	0	0	0	1	RefSeq annotation failed	0	0
GCA_003325095.1	5152021	52.1789	6	4970	4961	5085	6	No	771	892.794
GCA_005411755.2	5070245	52.1063	1	4770	4769	4889	1	from large multi-isolate project	361	917.384
GCA_000750375.1	4702741	52.1691	1	4372	4372	4482	1	No	616	922.872
GCA_003872215.2	5183854	52.1022	2	4854	4849	4971	2	from large multi-isolate project	392	914.281
GCA_015052765.1	4899590	52.2027	2	4527	4524	4647	2	No	217	938.2
GCA_018340195.1	4824280	52.2339	1	4454	4452	4578	1	from large multi-isolate project	205	943.273
GCA_018986955.1	4891777	52.1977	2	4539	4536	4660	2	from large multi-isolate project	232	929.59
GCA_000742815.1	4751585	52.1821	1	4232	4232	4339	1	No	687	927.766
GCA_001975555.1	4690402	52.2525	1	4435	4435	4556	1	No	848	902.841
GCA_002762135.3	5193062	51.8691	6	5048	5045	5166	6	No	720	899.31
GCA_017893625.1	4890146	52.2618	2	4512	4508	4633	2	No	208	933.786
GCA_006199285.2	4721400	52.157	1	4378	4377	4497	1	from large multi-isolate project	228	932.075
GCA_013138165.1	4811684	51.5526	2	0	0	0	2	from large multi-isolate project	0	0
GCA_001941405.1	4602439	52.3128	1	4526	4526	4633	1	No	689	887.273
GCA_001975265.1	4693979	52.254	1	4476	4476	4598	1	No	833	909.751
GCA_016127435.1	5067311	52.1814	4	4718	4715	4838	4	No	247	926.89
GCA_009648795.1	4951840	52.0947	4	4616	4614	4736	4	No	344	930.526
GCA_003194225.1	5352626	51.8645	5	5227	5227	5351	5	contaminated	1069	886.542
GCA_000624755.2	4685835	51.7248	1	4320	4320	4442	1	No	878	931.49
GCA_000188955.5	4694375	52.2091	1	4250	4250	4363	1	No	616	958.055
GCA_004124175.2	5209944	51.8554	2	4943	4937	5062	2	No	507	916.272
GCA_015052825.1	4899622	52.2024	2	4528	4525	4648	2	No	217	938.193
GCA_015697765.1	5059260	51.8657	1	4566	4559	4677	1	No	283	934.861
GCA_008727635.1	5025799	52.2762	2	0	0	0	2	No	0	0
GCA_018340335.1	4865739	52.0305	1	4510	4509	4631	1	from large multi-isolate project	266	936.972
GCA_007762235.2	4960581	52.1067	2	4576	4571	4694	2	from large multi-isolate project	245	936.39
GCA_003073555.1	4766139	52.0774	1	4545	4540	4660	1	No	602	912.143
GCA_018339555.1	4534218	52.3503	1	4161	4153	4273	1	from large multi-isolate project	164	944.537
GCA_001975405.1	4651794	52.2873	1	4444	4444	4564	1	No	916	912.799
GCA_011301835.1	4674190	52.2543	1	4026	4023	4139	1	many frameshifted proteins	291	913.095
GCA_003325155.1	4725999	52.2961	3	4537	4536	4654	3	No	530	915.775
GCA_012051625.1	5177998	52.2164	5	4836	4832	4955	5	No	323	921.868
GCA_005537375.1	5022883	52.1174	3	4754	4751	4871	3	No	413	915.328
GCA_003717795.1	4774558	52.0993	1	4219	4219	4319	1	No	904	924.099
GCA_000245535.1	4949783	51.8574	2	4924	4924	5023	2	No	1846	846.502
GCA_001690055.1	4888142	52.0603	3	4579	4579	4702	3	No	865	926.841
GCA_003717355.1	5004332	51.8524	2	4441	4441	4541	2	No	1042	919.184
GCA_001623625.1	4751034	52.1951	1	4440	4440	4559	1	No	905	931.392
GCA_016657405.1	5047093	50.5613	1	0	0	0	1	No	0	0
GCA_000624315.2	4685847	51.7248	1	4315	4315	4438	1	No	871	931.391
GCA_000750215.1	4710936	52.156	1	4273	4273	4382	1	No	651	945.958
GCA_006651685.2	4733388	52.3117	1	4317	4316	4440	1	from large multi-isolate project	210	943.526
GCA_016454585.1	4993141	52.1359	2	4661	4652	4770	2	No	367	928.957
GCA_001887015.1	4900559	52.144	2	4485	4485	4596	2	No	868	910.942
GCA_005537135.1	4959032	52.1214	3	4663	4660	4785	3	No	378	921.531
GCA_008607005.2	4847006	52.1747	1	4420	4418	4536	1	from large multi-isolate project	239	928.058
GCA_018338675.1	4833413	51.9548	1	4399	4397	4513	1	from large multi-isolate project	249	950.283
GCA_003872625.2	4991210	52.1344	1	4656	4655	4775	1	from large multi-isolate project	314	923.744
GCA_016454625.1	4904594	52.2425	3	4126	4122	4244	3	many frameshifted proteins	316	905.093
GCA_000626095.2	4685848	52.1649	1	4362	4362	4484	1	No	898	927.611
GCA_001953015.1	4710704	52.2485	1	4454	4454	4573	1	No	842	921.223
GCA_006651425.2	4786239	52.2677	2	4362	4360	4479	2	from large multi-isolate project	215	928.539
GCA_012053725.1	4993824	51.7959	1	4622	4611	4728	1	No	424	928.379
GCA_006165185.1	4794633	52.1	1	4614	4605	4723	1	No	684	911.904
GCA_002119485.1	4938076	51.9162	1	4735	4735	4842	1	No	669	905.993
GCA_004919265.1	4968015	52.1068	3	4730	4728	4839	3	No	417	913.077
GCA_018338715.1	4923856	52.2409	2	4486	4484	4603	2	from large multi-isolate project	244	924.239
GCA_002984285.1	5192855	52.1602	2	5101	5098	5219	2	No	782	887.348
GCA_000624575.2	4685847	51.7249	1	4319	4319	4441	1	No	878	931.537
GCA_016917555.1	4552574	48.7587	1	0	0	0	1	No	0	0
GCA_000623235.2	4685901	51.7273	1	4318	4318	4441	1	No	877	931.669
GCA_013138265.1	4898988	51.5377	1	0	0	0	1	from large multi-isolate project	0	0
GCA_002094915.1	4485606	52.3494	1	4209	4209	4330	1	No	803	917.056
GCA_005889975.1	4738879	52.1697	2	4407	4405	4528	2	No	336	928.037
GCA_001623665.2	4635697	52.2123	1	4430	4430	4545	1	No	852	916.854
GCA_006016765.2	4786558	52.2187	1	4380	4374	4497	1	from large multi-isolate project	207	937.268
GCA_011117275.2	4787779	52.1357	1	4339	4338	4449	1	from large multi-isolate project	271	905.292
GCA_009857075.1	4964098	52.2139	2	4631	4628	4751	2	No	327	929.588
GCA_000624055.2	4685849	52.1649	1	4365	4365	4487	1	No	896	927.379
GCA_003181155.1	5027523	52.1324	2	4932	4929	5049	2	No	667	892.609
GCA_000503845.1	4762840	52.1125	1	4342	4342	4452	1	No	687	945.544
GCA_016454725.1	5068487	52.0819	8	4718	4717	4838	8	No	400	925.208
GCA_018340585.1	4676102	52.2862	3	4309	4306	4427	3	No	182	943.457
GCA_000486765.2	4555576	52.2817	1	4189	4189	4301	1	No	895	935.402
GCA_001278295.1	4962150	52.1954	1	4465	4465	4583	1	many frameshifted proteins	1029	910.556
GCA_015243055.1	5020551	52.141	3	4612	4610	4730	3	from large multi-isolate project	311	916.766
GCA_015697785.1	5205476	51.9069	2	4860	4855	4978	2	contaminated	359	924.704
GCA_009729895.1	4611029	52.2998	1	4232	4229	4346	1	No	285	950.108
GCA_000698715.2	4727567	52.2506	1	4397	4396	4513	1	No	328	935.675
GCA_003641285.1	4588222	52.3508	1	4385	4384	4507	1	No	472	915.621
GCA_900205295.1	4618754	52.1755	1	0	0	0	1	No	0	0
GCA_001690095.1	4885371	52.0701	4	4571	4571	4694	4	No	863	927.49
GCA_007751115.2	4773795	52.1392	2	4253	4246	4355	2	from large multi-isolate project	248	914.803
GCA_000750475.1	4678914	52.1727	1	4366	4366	4478	1	No	605	928.423
GCA_000625375.2	4685841	51.7083	1	4317	4317	4440	1	No	877	931.5
GCA_001359015.2	4847221	52.0801	2	0	0	0	2	RefSeq annotation failed	0	0
GCA_000940935.2	4695514	52.1828	1	4495	4492	4615	1	No	625	912.279
GCA_907163235.1	5314536	51.8866	3	0	0	0	3	contaminated	0	0
GCA_018339115.1	4569523	52.2375	1	4147	4143	4261	1	from large multi-isolate project	168	958.038
GCA_003325115.1	4690296	51.6407	2	4232	4225	4340	2	No	567	926.049
GCA_000626375.1	4679953	52.1735	1	4330	4330	4441	1	No	720	931.329
GCA_018340175.1	4874183	52.0533	2	4484	4482	4601	2	from large multi-isolate project	243	939.767
GCA_016454665.1	5009604	52.0193	3	4614	4607	4727	3	No	337	934.927
GCA_016454245.1	5095077	52.0188	2	4791	4782	4902	2	No	431	922.229
GCA_018460045.1	5282580	51.8886	2	4956	4951	5074	2	No	371	917.631
GCA_012935275.1	5037644	51.8633	2	4675	4674	4798	2	from large multi-isolate project	369	932.873
GCA_003717695.1	4877556	52.0404	2	4293	4293	4395	2	No	912	925.73
GCA_000385905.1	4791958	52.0416	1	4509	4509	4609	1	No	1127	890.434
GCA_016454605.1	5015052	52.1784	3	4661	4658	4781	3	No	296	927.076
GCA_003871895.2	4981085	52.1741	2	4640	4637	4758	2	from large multi-isolate project	232	930.848
GCA_001689935.1	4791235	52.1062	3	4478	4478	4601	3	No	833	931.604
GCA_016454425.1	5011728	52.0691	2	4599	4594	4714	2	No	349	934.259
GCA_000783815.2	4786576	52.1686	3	4596	4594	4717	3	No	639	903.589
GCA_000487935.2	5102976	52.1085	4	4648	4648	4777	4	No	986	910.416
GCA_900635535.1	4724014	52.1605	1	4916	4916	5029	1	RefSeq annotation failed	0	821.041
GCA_002863785.1	4716126	52.3136	2	4503	4503	4622	2	No	847	916.344
GCA_008607025.2	4821199	52.1846	2	4442	4441	4560	2	from large multi-isolate project	224	938.137
GCA_006090915.2	4845604	52.2462	1	4452	4443	4559	1	from large multi-isolate project	245	934.825
GCA_003717455.1	5001425	51.8548	2	4441	4441	4543	2	No	1043	919.035
GCA_000626055.2	4685847	51.7419	1	4319	4319	4442	1	No	875	931.846
GCA_012935235.1	5301908	51.7563	4	4934	4929	5049	4	contaminated	474	921.412
GCA_004798745.1	4739426	51.9995	2	4421	4419	4540	2	No	484	925.119
GCA_014447715.2	4631017	52.1916	1	4267	4266	4383	1	from large multi-isolate project	211	936.971
GCA_000626175.1	4711160	52.1572	1	4366	4366	4473	1	No	666	925.467
GCA_001623645.2	5016195	52.1228	5	4722	4722	4845	5	No	933	922.377
GCA_000487015.2	4756014	52.1826	1	4558	4558	4680	1	No	899	912.927
GCA_016117835.1	4801603	52.1646	2	4326	4311	4433	2	No	250	912.135
GCA_000756465.1	4574846	51.4738	1	4187	4187	4291	1	No	883	922.941
GCA_900477995.1	4907449	51.9435	1	4586	4586	4695	1	RefSeq annotation failed	1	927.2
GCA_015223545.3	4904673	52.1846	2	4366	4363	4473	2	No	293	911.865
GCA_000624655.2	4685835	51.7244	1	4318	4318	4440	1	No	879	931.595
GCA_002209225.2	5020697	52.1415	3	4916	4913	5037	3	No	700	892.185
GCA_018338695.1	4843329	52.0769	1	4431	4425	4547	1	from large multi-isolate project	261	947.776
GCA_000330485.2	4781492	52.215	2	4280	4280	4386	2	No	968	904.441
GCA_001831985.2	4892473	52.1897	2	4534	4529	4644	2	No	282	932.572
GCA_003429365.1	4742259	52.1	2	4504	4504	4610	2	No	524	915.29
GCA_018339715.1	4627147	52.2242	1	4246	4244	4359	1	from large multi-isolate project	184	945.525
GCA_015052805.1	4899618	52.2028	1	4529	4526	4649	1	No	217	938.162
GCA_900477985.1	5118272	51.8618	1	4730	4730	4842	1	RefSeq annotation failed	2	940.264
GCA_900635595.1	4642281	51.3692	1	4762	4762	4870	1	RefSeq annotation failed	1	827.391
GCA_000623915.2	4685907	51.7245	1	4316	4316	4439	1	No	874	932.104
GCA_003717855.1	4791108	52.1132	1	4232	4232	4332	1	No	890	922.749
GCA_012052965.1	5028693	51.802	2	4609	4596	4714	2	No	412	930.927
GCA_002128365.1	4738764	52.1703	2	4555	4555	4678	2	No	877	904.295
GCA_003073575.1	4694397	52.2093	1	4502	4501	4625	1	No	563	916.925
GCA_009728895.2	4995405	51.7365	3	4590	4576	4694	3	No	360	929.639
GCA_004941405.1	4995830	52.1751	1	4751	4749	4863	1	No	404	919.312
GCA_003717395.1	5000621	51.8572	2	4429	4429	4532	2	No	1030	920.062
GCA_018339595.1	4975980	52.1282	1	4580	4578	4704	1	from large multi-isolate project	250	941.907
GCA_015240995.1	4840946	52.2718	3	0	0	0	3	No	0	0
GCA_004848145.1	4808481	52.2104	2	4474	4473	4589	2	No	348	932.984
GCA_002211825.1	5066092	51.4991	3	4629	4629	4747	3	No	1020	942.377
GCA_003718315.1	4842715	52.103	1	4294	4294	4392	1	No	925	919.319
GCA_005457265.2	5099088	52.1457	2	4762	4745	4866	2	No	442	926.139
GCA_004792435.1	4948841	52.2154	2	4707	4704	4826	2	No	430	911.36
GCA_012053905.1	5072601	51.7898	2	4660	4649	4767	2	No	381	931.468
GCA_018340155.1	4788602	52.139	1	4428	4427	4547	1	from large multi-isolate project	245	940.104
GCA_009664635.1	5166907	52.1939	2	4760	4756	4882	0	No	442	910.624
GCA_004919245.1	5083787	52.1145	3	4828	4825	4941	3	contaminated	422	911.721
GCA_018338275.1	4567788	52.2	1	4198	4197	4314	1	from large multi-isolate project	194	936.165
GCA_016025395.1	4885341	52.1376	1	4471	4469	4592	1	No	238	948.535
GCA_000473275.1	4707648	52.2461	1	4357	4357	4458	1	No	692	937.438
GCA_000750335.1	4709890	52.1561	1	4277	4277	4386	1	No	651	945.227
GCA_004768625.1	5153512	52.0876	4	4893	4887	5007	4	No	638	903.123
GCA_001006525.1	5190370	51.9468	8	4916	4916	5202	8	No	390	917.441
GCA_001692615.1	4791397	52.1061	3	4474	4474	4597	3	No	833	931.059
GCA_002813995.1	4739162	52.174	2	4553	4551	4672	2	No	635	903.243
GCA_000626135.2	4685838	51.7257	1	4320	4320	4442	1	No	877	931.742
GCA_016454205.1	4774044	52.1541	3	4384	4381	4501	3	No	265	939.984
GCA_018339895.1	4727198	52.1985	1	4351	4350	4474	1	from large multi-isolate project	197	944.305
GCA_016454305.1	4814170	51.7208	2	4314	4308	4424	2	No	329	942.738
GCA_000750455.1	4678571	52.1713	1	4364	4364	4474	1	No	607	927.32
GCA_001623805.1	5027726	52.1325	2	4734	4734	4856	2	No	971	919.412
GCA_003994555.1	4856831	51.9757	1	4233	4214	4317	1	many frameshifted proteins	474	894.164
GCA_000750495.1	4677619	52.1705	1	4317	4317	4425	1	No	607	925.279
GCA_000623855.2	4685836	51.7239	1	4315	4315	4438	0	No	875	932.124
GCA_015246835.2	5075742	52.0754	5	4755	4751	4874	5	from large multi-isolate project	262	921.179
GCA_001692535.1	4788026	52.1042	2	4472	4472	4595	2	No	833	930.979
GCA_001240865.2	5091925	51.8362	3	0	0	0	3	RefSeq annotation failed	0	0
GCA_009734305.1	4896053	52.0602	2	4439	4438	4549	2	No	415	903.471
GCA_002211585.1	5268613	51.9579	3	4938	4922	5038	3	No	1120	898.697
GCA_012049805.1	4847360	52.1919	3	4492	4490	4610	3	No	300	923.542
GCA_005900065.2	5106982	51.9396	2	4719	4712	4832	2	from large multi-isolate project	341	929.85
GCA_001484025.1	4735702	52.1691	2	4429	4429	4537	2	No	932	1992
GCA_002234515.1	4796292	52.2355	1	4612	4609	4730	1	No	778	905.116
GCA_000626495.2	4685836	51.4268	1	4280	4280	4401	1	No	844	934.514
GCA_001457675.1	4763085	52.0826	4	4342	4342	4432	4	No	90	948.217
GCA_900478385.1	4670674	52.1831	1	4463	4463	4572	1	RefSeq annotation failed	1	903.824
GCA_000625575.2	4685832	51.7246	1	4318	4318	4440	1	No	880	931.545
GCA_011388155.1	4657667	52.2743	1	3928	3926	4041	1	many frameshifted proteins	254	904.19
GCA_012957145.2	5220459	51.8338	6	4829	4822	4942	6	contaminated	421	920.091
GCA_003325175.1	5139192	52.2174	3	5021	5020	5143	3	No	707	893.212
GCA_000624275.2	4686198	51.7395	1	4319	4319	4443	1	No	860	931.837
GCA_018339395.1	4628436	52.1488	2	4244	4243	4360	2	from large multi-isolate project	199	939.525
GCA_007923125.1	4998915	52.1641	2	4315	4315	4423	2	No	554	921.304
GCA_016454545.1	5032743	52.1612	4	4701	4700	4823	4	No	404	923.362
GCA_000486915.2	4905181	52.2349	1	4655	4655	4775	1	No	943	916.589
GCA_902825525.1	4676734	52.1659	46	4344	4344	4591	46	missing ribosomal protein genes	979	940.693
GCA_003130605.1	4694373	52.2091	1	4497	4496	4620	1	No	563	915.35
GCA_003718015.1	4775784	52.0982	1	4219	4219	4321	1	No	902	924.025
GCA_018310435.1	4951966	52.252	2	4577	4574	4699	2	No	223	935.275
GCA_000230875.1	4881575	52.1373	2	4812	4812	4952	2	No	1257	893.642
GCA_008728495.1	5048151	51.7869	2	4759	4753	4874	2	contaminated	528	919.55
GCA_016454645.1	5103029	51.9366	3	4734	4731	4854	3	No	362	929.606
GCA_900635515.1	4737887	52.1831	1	5132	5132	5241	1	RefSeq annotation failed	1	786.091
GCA_003325135.1	5262637	51.9298	4	5131	5127	5249	4	No	938	869.472
GCA_003052785.2	4907915	52.319	2	4772	4770	4890	2	No	660	900.105
GCA_016454365.1	5196506	51.9533	5	4871	4868	4989	5	No	438	917.368
GCA_000818115.1	4612373	52.1198	1	4192	4192	4321	1	No	656	913.962
GCA_008244805.1	4869261	52.1932	1	0	0	0	1	No	0	0
GCA_000625235.2	4685838	51.7252	1	4319	4319	4441	1	No	878	931.829
GCA_002234775.1	4734880	52.3028	1	4540	4540	4659	1	No	682	915.374
GCA_012957725.2	4948052	52.1529	2	4552	4549	4671	2	from large multi-isolate project	290	940.358
GCA_003864055.1	4759051	52.2515	1	4467	4465	4582	1	No	462	926.201
GCA_004919465.1	5005840	52.1769	3	4756	4754	4876	3	No	409	919.47
GCA_018340545.1	5049952	52.1532	2	4642	4637	4756	2	from large multi-isolate project	249	931.109
GCA_014524605.1	4917371	52.2845	3	4521	4516	4632	3	No	234	930.338
GCA_016657725.1	4552574	49.2025	1	0	0	0	1	No	0	0
GCA_002761055.1	5028552	52.1337	2	4899	4899	5019	2	No	1126	890.492
GCA_900538085.1	5085051	52.0699	5	0	0	0	5	contaminated	0	0
GCA_003231095.1	4798390	52.0719	3	4656	4654	4769	3	No	647	903.902
GCA_900478225.1	4883767	51.9692	1	4424	4424	4534	1	RefSeq annotation failed	0	956.262
GCA_006165225.1	4763925	52.1145	1	4572	4563	4681	1	No	663	914.11
GCA_015159575.1	4866782	52.1193	2	4464	4462	4585	2	No	248	947.019
GCA_005885995.1	4874441	52.1596	1	4483	4480	4582	1	No	384	942.945
GCA_018141985.1	4929834	52.8576	1	0	0	0	1	RefSeq annotation failed	0	0
GCA_011466815.1	4902491	52.0244	4	4632	4630	4745	4	No	458	919.573
GCA_003869075.2	4588964	52.2547	1	4209	4206	4326	1	from large multi-isolate project	199	937.753
GCA_001048035.2	4758451	52.1304	1	0	0	0	1	RefSeq annotation failed	0	0
GCA_001148305.2	4793405	52.0328	1	0	0	0	1	No	0	0
GCA_001690005.1	4791235	52.1063	3	4475	4475	4598	3	No	831	932.07
GCA_900478155.1	5219421	51.2127	1	4781	4781	4895	1	RefSeq annotation failed	0	933.481
GCA_001975365.1	4668861	52.3384	1	4385	4385	4506	1	No	880	916.592
GCA_009584725.2	5049648	52.1529	2	4645	4640	4759	2	from large multi-isolate project	317	929.034
GCA_016917415.1	4552575	48.7734	1	0	0	0	1	No	0	0
GCA_004124195.2	4867825	52.0412	2	4522	4519	4638	2	No	388	931.029
GCA_005890095.1	4916124	52.1446	3	4626	4623	4748	3	No	364	922.636
GCA_900635565.1	4759612	52.2143	1	4777	4777	4885	1	RefSeq annotation failed	0	855.738
GCA_000624295.2	4685845	51.7272	1	4315	4315	4438	1	No	875	931.503
GCA_018340505.1	4879271	52.0865	1	4575	4571	4691	1	from large multi-isolate project	307	925.666
GCA_005222465.1	4833791	52.1098	1	4600	4597	4716	1	No	632	910.406
GCA_001540845.1	5037238	52.1674	1	0	0	0	1	No	0	0
GCA_001356455.2	4807786	52.0813	1	0	0	0	1	RefSeq annotation failed	0	0
GCA_001975445.1	4942273	52.011	1	4705	4705	4823	1	No	1000	913.883
GCA_001119245.2	4761738	52.124	1	0	0	0	1	RefSeq annotation failed	0	0
GCA_012223145.1	4584024	52.2742	1	4260	4258	4359	1	No	292	941.494
GCA_001104885.3	4784041	52.1098	1	0	0	0	1	RefSeq annotation failed	0	0
GCA_018141865.1	5039621	52.8927	2	1291	1291	1341	2	many frameshifted proteins	1408	4160.54
GCA_003994715.1	4752941	52.0348	2	4181	4158	4255	2	many frameshifted proteins	454	885.999
GCA_003177255.1	5070296	52.1186	1	4998	4996	5121	1	No	706	893.756
GCA_000430125.1	5267011	51.929	3	4977	4977	5084	3	No	1039	911.619
GCA_016025435.1	4971429	52.1004	2	4568	4566	4689	2	No	258	944.216
GCA_004022525.1	4917945	52.1878	2	4549	4546	4669	2	No	452	899.903
GCA_003717475.1	5002279	51.8593	2	4444	4444	4545	2	No	1046	918.568
GCA_018340095.1	4696449	52.2524	1	4323	4322	4446	1	from large multi-isolate project	184	945.739
GCA_012935255.1	5147688	51.763	3	4763	4758	4878	3	contaminated	434	926.282
GCA_013376935.1	4936306	51.9205	2	4624	4622	4741	2	No	464	921.264
GCA_009756605.1	5076935	52.0847	2	4920	4918	5040	2	No	515	903.537
GCA_001165785.2	4781022	52.0585	1	0	0	0	1	RefSeq annotation failed	0	0
GCA_001975345.1	4777558	52.0981	1	4541	4541	4659	1	No	924	919.12
GCA_005415515.2	5026871	52.1658	2	4600	4595	4714	2	from large multi-isolate project	308	931.717
GCA_009664895.1	4683671	52.2447	2	4292	4290	4414	2	No	286	944.84
GCA_003325235.1	4936076	51.958	2	4738	4719	4839	2	contaminated	740	895.3
GCA_016657285.1	5047093	46.0212	1	0	0	0	1	No	0	0
GCA_003994695.1	4753285	52.0324	2	4260	4239	4343	2	many frameshifted proteins	456	893.234
GCA_003718575.1	4872916	52.0067	2	4327	4327	4428	2	No	941	917.599
GCA_001121865.2	4653627	52.2044	1	0	0	0	1	RefSeq annotation failed	0	0
GCA_001692635.1	4788027	52.1042	2	4472	4472	4595	2	No	832	930.974
GCA_002946375.1	4846817	52.1101	1	4616	4614	4740	1	No	697	917.516
GCA_001692575.1	4890688	52.0619	4	4581	4581	4704	4	No	866	926.614
GCA_000486345.2	4913633	52.2255	2	4573	4573	4701	2	No	827	920.626
GCA_000623835.2	4685841	51.724	1	4318	4318	4439	1	No	877	931.837
GCA_016454345.1	4964909	52.2095	4	4631	4630	4756	4	No	343	929.529
GCA_000625095.2	4685847	51.7386	1	4317	4317	4439	1	No	876	931.874
GCA_001922165.1	4846742	52.2124	1	4515	4515	4627	1	No	631	936.559
GCA_006051135.2	4612001	51.9131	1	0	0	0	1	from large multi-isolate project	0	0
GCA_005606535.2	5061743	52.1112	1	4751	4750	4873	1	from large multi-isolate project	360	921.377
GCA_003718055.1	4806999	52.0802	1	4239	4239	4336	1	No	892	924.266
GCA_000623675.2	4685848	52.1661	1	4365	4365	4487	1	No	898	927.649
GCA_000625655.2	4685834	52.1663	1	4365	4365	4488	1	No	882	927.154
GCA_001305835.1	4701355	52.2484	1	4368	4368	4477	1	No	438	937.641
GCA_008761195.2	5018719	52.154	2	4604	4599	4718	2	from large multi-isolate project	310	931.503
GCA_000624795.2	4685786	51.7269	1	4321	4321	4443	1	No	876	932.07
GCA_000623875.2	4685905	51.7244	1	4314	4314	4437	1	No	875	932.017
GCA_011182555.2	5002004	52.167	2	4589	4584	4703	2	from large multi-isolate project	307	933.859
GCA_900475825.1	4707477	52.2428	1	4298	4298	4407	1	RefSeq annotation failed	0	949.845
GCA_003717635.1	4774500	52.0992	1	4219	4219	4315	1	No	903	924.221
GCA_016917635.1	4552700	48.9729	1	0	0	0	1	No	0	0
GCA_002211565.1	4874915	52.248	1	4662	4659	4777	1	No	883	912.273
GCA_003986635.1	4954994	52.087	3	4832	4830	4951	3	No	659	898.595
GCA_000625975.2	4685841	51.7244	1	4313	4313	4435	1	No	875	931.777
GCA_002507715.2	4806207	52.1352	1	4456	4454	4567	1	No	241	937.236
GCA_008727535.1	5326347	51.8396	4	0	0	0	4	contaminated	0	0
GCA_002761115.1	4754716	52.1978	2	4519	4519	4639	2	No	992	895.985
GCA_004847625.1	4726558	52.2492	1	4397	4396	4512	1	No	328	936.438
GCA_002211865.1	5051440	51.6039	3	4671	4667	4784	3	No	1097	928.312
GCA_003718435.1	4874555	52.0407	2	4302	4302	4400	2	No	919	924.016
GCA_900475895.1	4787620	51.879	1	4385	4385	4493	1	RefSeq annotation failed	1	946.459
GCA_003031875.1	4774550	52.2296	1	4562	4560	4677	1	No	676	916.394
GCA_009728795.1	4726376	52.2052	4	4515	4512	4634	4	No	485	913.942
GCA_000026565.1	4581797	52.1837	1	4082	4079	4149	1	No	949	925.597
GCA_003710205.1	4709669	52.2526	1	4526	4522	4643	1	No	551	910.517
GCA_003324915.1	5093270	51.8361	4	4913	4911	5031	4	No	738	902.313
GCA_002760975.1	4686089	52.1855	1	4399	4399	4519	1	No	968	899.117
GCA_000251025.1	4812143	51.721	3	4720	4720	4865	3	No	1367	881.375
GCA_002238275.1	5070907	51.9591	3	4897	4897	5014	3	No	1092	899.418
GCA_006949085.2	5153026	52.0796	2	4804	4803	4923	2	from large multi-isolate project	346	918.981
GCA_018338995.1	4660072	52.2325	1	4279	4277	4398	1	from large multi-isolate project	212	945.443
GCA_000941015.2	4856438	52.2001	1	4662	4662	4784	1	No	855	907.121
GCA_000623635.2	4685848	51.7401	1	4319	4319	4441	1	No	879	931.633
GCA_006165285.1	4859264	52.0821	2	4682	4672	4790	2	No	700	907.88
GCA_012051385.1	5225110	52.1527	3	4913	4911	5034	3	No	395	918.062
GCA_015732575.1	5294294	51.8865	3	4974	4969	5092	3	No	368	920.919
GCA_009648735.1	4907829	52.1566	3	4527	4526	4642	3	No	337	938.903
GCA_003718355.1	4907851	52.0401	2	4351	4351	4451	2	No	987	919.896
GCA_000272815.2	4755838	52.2485	1	4309	4309	4421	1	No	611	957.144
GCA_000953595.1	4620579	52.1257	1	4586	4282	4319	1	missing strain identifier	857	884.321
GCA_002999175.1	5009620	51.9977	2	4845	4840	4966	2	contaminated	754	902.837
GCA_010713575.2	4775921	52.2003	2	4323	4308	4426	2	from large multi-isolate project	238	917.967
GCA_003717015.1	5000436	51.8589	2	4427	4427	4530	2	No	1029	920.364
GCA_000626115.2	4685835	51.7259	1	4320	4320	4442	1	No	878	931.717
GCA_007634455.2	4732711	52.1769	1	4368	4367	4488	1	from large multi-isolate project	211	940.924
GCA_016917495.1	4552574	48.7612	1	0	0	0	1	No	0	0
GCA_001972545.2	4740988	52.1701	2	4356	4354	4476	2	No	211	933.351
GCA_016452105.1	5121780	51.9293	7	4739	4732	4852	7	No	370	927.295
GCA_016452145.1	5218507	51.8052	4	4892	4889	5002	4	contaminated	449	918.881
GCA_009884355.1	4774005	52.1737	2	4381	4379	4500	2	No	338	919.111
GCA_004683925.1	4984377	52.1613	2	4793	4790	4911	2	contaminated	459	907.164
GCA_003627015.2	4727462	52.2502	1	4390	4389	4506	1	No	322	937.664
GCA_018339915.1	4703624	52.241	1	4344	4342	4455	1	from large multi-isolate project	197	941.039
GCA_015247395.2	4703182	52.2826	1	4333	4330	4453	1	from large multi-isolate project	191	943.425
GCA_003324835.1	4831790	52.1387	3	4690	4688	4808	3	No	608	897.489
GCA_000623375.1	4682805	52.1765	1	4336	4336	4445	1	No	718	932.338
GCA_001713515.2	4727578	52.1341	2	4313	4311	4433	2	No	210	933.704
GCA_003718535.1	4904334	52.0394	2	4353	4353	4453	2	No	990	918.571
GCA_016917535.1	4575198	49.3223	1	0	0	0	1	No	0	0
GCA_003718555.1	4907634	52.046	2	4352	4352	4454	2	No	988	919.504
GCA_000626035.2	4685836	51.7228	1	4316	4316	4438	1	No	877	931.609
GCA_000625855.2	4685659	52.1663	1	4368	4368	4490	1	No	882	926.734
GCA_001576275.1	5010007	52.1867	2	4690	4690	4965	2	No	215	924.61
GCA_000625055.2	4685845	51.7247	1	4321	4321	4443	1	No	878	931.381
GCA_000625415.2	4685845	51.7402	1	4315	4315	4438	1	No	874	931.916
GCA_001690135.1	5062479	51.82	5	4749	4749	4872	5	contaminated	982	920.972
GCA_907163175.1	5231618	52.2008	2	0	0	0	2	No	0	0
GCA_002761075.1	4738679	52.1694	2	4528	4528	4652	2	No	988	895.54
GCA_003717915.1	4875739	52.0405	2	4291	4291	4393	2	No	911	925.601
GCA_004919305.1	4938638	52.1383	3	4661	4658	4778	3	No	392	922.351
GCA_006873825.2	4900955	52.2165	1	4503	4499	4620	1	from large multi-isolate project	243	941.835
GCA_012050025.1	5259011	51.9492	3	4925	4921	5046	3	No	393	921.148
GCA_001831915.2	4879725	52.109	1	4483	4480	4601	1	No	267	941.077
GCA_016917675.1	4552575	48.7601	1	0	0	0	1	No	0	0
GCA_003595645.1	4995864	52.1469	3	4767	4765	4884	3	No	613	885.822
GCA_018336435.1	4846296	52.0309	2	4430	4425	4547	2	No	371	932.115
GCA_004124035.2	5179082	51.9233	3	4908	4903	5028	3	No	474	915.219
GCA_003324975.1	4897849	52.0811	2	4704	4703	4819	2	No	650	909.572
GCA_001048375.2	4796046	52.0368	1	0	0	0	1	RefSeq annotation failed	0	0
GCA_014250335.1	5079488	52.1851	4	0	0	0	4	contaminated	0	0
GCA_004923395.1	4897162	52.2226	6	4580	4578	4695	6	No	435	923.702
GCA_901457615.1	4839011	52.1168	1	4629	4629	4731	1	No	6	903.405
GCA_003718035.1	4905975	52.0436	2	4348	4348	4446	2	No	985	920.054
GCA_002741865.1	4862592	52.2915	1	4329	4328	4444	1	many frameshifted proteins	713	890.979
GCA_002224405.1	5119391	51.6791	5	4933	4920	5040	5	No	959	894.176
GCA_001409135.1	5161692	52.1015	2	4818	4818	4927	2	No	2	927.029
GCA_000624095.2	4685842	51.7247	1	4318	4318	4441	1	No	875	931.84
GCA_000624875.2	4685847	51.7415	1	4322	4322	4444	1	No	877	931.847
GCA_016952595.1	4995795	52.1561	3	4657	4654	4775	3	No	320	925.025
GCA_005935865.2	4871995	52.0302	2	4507	4500	4620	2	from large multi-isolate project	278	923.76
GCA_907163195.1	5232853	51.8809	6	0	0	0	6	contaminated	0	0
GCA_000626155.2	4685834	51.7251	1	4322	4322	4444	1	No	879	931.37
GCA_012053525.1	4973648	51.8573	2	4597	4590	4707	2	No	413	928.295
GCA_000444445.1	4682599	52.1379	1	4052	4052	4152	1	many frameshifted proteins	745	876.684
GCA_907166765.1	277503	46.94	1	0	0	0	1	contaminated	0	0
GCA_003718515.1	4800586	52.0739	1	4222	4222	4323	1	No	882	925.891
GCA_015247655.2	4960948	51.9868	3	4510	4501	4622	3	from large multi-isolate project	255	945.537
GCA_004124095.2	5167474	51.835	3	4886	4883	5005	3	No	477	919.408
GCA_001953035.1	4917142	52.1315	2	4673	4673	4791	2	No	963	896.673
GCA_000341425.1	4675267	52.1761	3	4405	4405	4510	3	No	812	914.879
GCA_000625255.2	4685847	51.7417	1	4321	4321	4443	1	No	876	931.972
GCA_004847605.1	4903796	52.1537	3	4593	4591	4707	3	No	384	927.189
GCA_016917475.1	4552575	48.7627	1	0	0	0	1	No	0	0
GCA_000625035.2	4685845	51.7222	1	4318	4318	4441	1	No	877	931.667
GCA_006741505.1	4987021	52.2506	3	4671	4671	4781	3	No	972	925.515
GCA_005767655.2	5021510	52.1565	2	4617	4612	4731	2	from large multi-isolate project	310	933.047
GCA_001647755.1	5001829	51.9351	2	4638	4638	4757	2	No	1023	915.812
GCA_007977065.2	5043012	52.1539	2	4627	4622	4741	2	from large multi-isolate project	312	932.51
GCA_013114875.1	5024826	52.1159	2	4613	4608	4727	2	from large multi-isolate project	304	933.433
GCA_006461415.2	4897518	52.3224	2	4568	4566	4686	2	No	331	933.03
GCA_016657525.1	4552507	49.1892	1	0	0	0	1	No	0	0
GCA_000009525.1	4658697	52.2046	1	4590	4279	4422	1	No	869	885.644
GCA_016454445.1	5112424	52.1342	3	4776	4771	4895	3	No	328	925.042
GCA_018340055.1	4741302	52.1712	2	4341	4339	4462	2	from large multi-isolate project	209	932.979
GCA_001692495.1	4788924	52.1052	2	4472	4472	4595	2	No	832	931.408
GCA_016917455.1	4552879	49.3371	1	0	0	0	1	No	0	0
GCA_008606975.2	4770886	52.2561	1	4390	4386	4508	1	from large multi-isolate project	193	939.784
GCA_001077835.1	5198166	52.5296	2	4713	4713	4828	2	No	741	925.586
GCA_014123145.1	5196399	51.2235	2	4664	4662	4788	2	contaminated	443	937.453
GCA_018340235.1	4682982	52.2923	1	4290	4289	4409	1	from large multi-isolate project	180	947.715
GCA_018338935.1	4928125	52.0841	2	4495	4471	4592	2	from large multi-isolate project	246	937.295
GCA_000624155.2	4685848	51.7378	1	4436	4434	4555	1	No	553	911.82
GCA_003986675.1	4978420	52.1428	2	4855	4852	4972	2	No	689	895.38
GCA_000743055.1	4831756	52.1139	2	4361	4361	4475	2	No	644	951.044
GCA_001628755.1	4779347	51.505	1	4224	4224	4336	1	No	788	958.653
GCA_001278315.1	4512838	51.8634	1	4310	4310	4403	1	contaminated	1066	902.901
GCA_004848685.1	4857623	52.1639	2	4554	4553	4669	2	No	372	929.142
GCA_013376915.1	4949832	51.8782	1	4640	4637	4756	1	No	451	921.013
GCA_014854835.1	4799045	52.2112	1	4368	4367	4486	1	No	259	927.37
GCA_004006075.1	4759927	52.1334	3	4509	4508	4627	3	No	436	923.402
GCA_015240855.1	4869504	52.2658	3	0	0	0	3	No	0	0
GCA_008504985.2	5072784	52.0869	3	4665	4660	4779	3	from large multi-isolate project	319	929.487
GCA_012957765.2	5040376	52.1469	2	4611	4606	4723	2	from large multi-isolate project	250	931.491
GCA_003054535.1	4597370	52.3034	1	4409	4409	4532	1	No	849	915.962
GCA_009667855.1	4806620	52.21	2	4529	4528	4644	2	No	435	921.778
GCA_000624735.2	4685840	51.7246	1	4318	4318	4440	1	No	877	931.672
GCA_014334235.1	5021136	51.8705	5	4679	4676	4797	5	No	345	926.543
GCA_000625015.2	4685845	51.694	1	4311	4311	4434	1	No	876	931.794
GCA_004136075.1	4834802	52.261	2	4686	4685	4805	2	No	662	905.184
GCA_000020705.1	4983515	52.0562	3	4779	4779	4933	3	No	800	887.246
GCA_003718475.1	4908524	52.0404	2	4357	4357	4458	2	No	990	919.233
GCA_000625615.2	4685843	51.7241	1	4312	4312	4435	1	No	880	931.571
GCA_001597795.2	4917159	52.0669	2	4291	4290	4417	2	many frameshifted proteins	345	902.12
GCA_018339535.1	4756723	52.2519	1	4388	4387	4506	1	from large multi-isolate project	197	941.489
GCA_000624855.2	4685847	51.7414	1	4316	4316	4438	1	No	875	932.576
GCA_006870005.2	4911611	52.2535	1	4581	4578	4699	1	from large multi-isolate project	291	925.792
GCA_011466595.1	4673793	52.1775	1	4355	4353	4468	1	No	359	932.611
GCA_006199305.2	4583521	52.2517	1	4213	4212	4331	1	from large multi-isolate project	182	939.474
GCA_015052785.1	4992900	52.2179	2	4633	4630	4753	2	No	234	932.91
GCA_004919365.1	5036798	52.1228	2	4787	4784	4895	2	No	419	914.444
GCA_011436695.2	4677546	52.1813	1	4299	4290	4412	1	from large multi-isolate project	234	937.846
GCA_001620115.1	4864598	52.2312	2	4574	4574	4690	2	No	966	924.922
GCA_005954705.1	5014902	52.1642	3	4739	4737	4856	3	No	395	913.965
GCA_000623655.2	4685847	52.1656	1	4365	4365	4487	1	No	896	927.471
GCA_000625595.2	4685838	51.7281	1	4316	4316	4438	1	No	880	931.478
GCA_000626315.1	4710452	52.1474	1	3934	3934	4037	1	misassembled	763	882.425
GCA_007473075.2	4591425	52.2836	1	4165	4164	4282	1	from large multi-isolate project	173	951.064
GCA_012273475.1	4845495	52.087	2	4481	4474	4591	2	No	321	930.195
GCA_016889645.1	4804092	52.1985	2	4466	4464	4586	2	No	293	933.589
GCA_900635075.1	4556353	51.4434	1	4687	4687	4796	1	RefSeq annotation failed	1	824.412
GCA_000626295.1	4681839	52.1735	1	4334	4334	4443	1	No	719	932.091
GCA_000968795.2	4685835	51.7397	1	4316	4316	4438	1	No	876	931.399
GCA_003073595.1	4694399	52.2093	1	4497	4496	4620	1	No	562	916.518
GCA_001931555.1	5050248	52.153	2	4673	4673	4797	2	No	935	923.921
GCA_004847345.1	4808497	52.2094	2	4475	4474	4590	2	No	350	932.274
GCA_001952995.1	4859000	52.1712	2	4653	4653	4776	2	No	866	916.149
GCA_016454325.1	4934408	52.2139	2	4590	4586	4713	2	No	317	931.671
GCA_001700595.1	5085029	52.1548	6	4819	4819	4934	6	No	713	914.014
GCA_008606925.2	4781894	52.1345	1	4391	4387	4510	1	from large multi-isolate project	213	941.437
GCA_011302375.1	4673633	52.26	1	3963	3961	4077	1	many frameshifted proteins	292	911.656
GCA_000624975.2	4685847	51.742	1	4322	4322	4444	1	No	876	931.965
GCA_000625715.2	4685847	51.7387	1	4321	4321	4443	1	No	861	931.797
GCA_000486365.2	4690430	52.2714	1	4345	4345	4455	1	No	622	937.021
GCA_005160405.1	5346495	51.8319	5	5122	5118	5243	5	No	574	907.308
GCA_000016045.1	5007719	52.2313	3	4805	4805	4960	3	No	818	889.971
GCA_002234735.2	4906886	52.2384	2	4740	4740	4863	2	No	764	907.435
GCA_000624715.2	4685975	51.7245	1	4316	4316	4438	1	No	876	931.983
GCA_000623755.2	4686535	51.7196	1	4319	4319	4441	1	No	872	931.574
GCA_900478195.1	4732250	52.1613	1	4275	4275	4386	1	RefSeq annotation failed	3	962.251
GCA_018339735.1	4571748	52.3761	1	4145	4143	4257	1	from large multi-isolate project	166	950.318
GCA_003717115.1	4999937	51.8606	2	4437	4437	4538	2	No	1039	918.635
GCA_000487915.2	4547600	52.3209	1	4175	4175	4284	1	No	622	938.939
GCA_000493535.2	4908645	52.2156	2	4610	4562	4656	2	No	783	925.897
GCA_018338955.1	4771515	52.1655	1	4359	4346	4467	1	from large multi-isolate project	229	946.954
GCA_008727595.1	4890744	52.0604	3	0	0	0	3	No	0	0
GCA_003717895.1	4914991	52.0486	2	4357	4357	4458	2	No	984	919.235
GCA_000462995.1	4623089	52.2281	1	4331	4331	4431	1	No	1425	866.298
GCA_000624455.2	4685846	51.7396	1	4318	4318	4439	1	No	859	2017.15
GCA_016658065.1	5047093	50.5625	1	0	0	0	1	No	0	0
GCA_015697745.1	5314704	51.8583	3	4995	4990	5113	3	No	377	919.332
GCA_000750255.1	4667283	52.1688	1	4235	4235	4336	1	No	631	946.315
GCA_000626275.2	4712309	52.1569	1	4408	4408	4520	1	No	639	926.189
GCA_002163995.1	5064695	52.0288	3	4844	4844	4955	3	No	1364	907.433
GCA_006868405.2	4983948	52.1665	3	4590	4586	4704	3	from large multi-isolate project	292	932.69
GCA_006315305.2	4520275	52.2485	1	4114	4112	4232	1	from large multi-isolate project	188	946.702
GCA_018339775.1	4504357	52.204	1	4098	4094	4217	1	from large multi-isolate project	162	949.493
GCA_000487615.2	4737447	52.1796	1	4292	4292	4405	1	No	605	956.805
GCA_010542265.2	4673018	52.2128	1	4308	4306	4421	1	from large multi-isolate project	210	942.121
GCA_002009155.1	4983631	52.173	2	5012	5012	5115	2	contaminated	784	869.169
GCA_000623535.2	4686394	51.7308	1	4322	4322	4444	1	No	879	931.351
GCA_001623725.1	5030908	52.1367	2	4734	4734	4856	2	No	975	919.384
GCA_018339615.1	4834847	52.0606	1	4476	4467	4587	1	from large multi-isolate project	268	937.91
GCA_000624195.2	4685836	51.7284	1	4320	4320	4442	1	No	877	931.235
GCA_012053325.1	5071476	52.0116	2	4687	4673	4791	2	No	357	924
GCA_000625455.2	4685833	51.7245	1	4320	4320	4442	1	No	878	931.543
GCA_011465815.1	4813791	52.1739	1	4518	4516	4629	1	No	386	928.787
GCA_009525455.2	5049597	52.153	2	4641	4636	4755	2	from large multi-isolate project	314	931.124
GCA_000018625.1	4600800	51.3767	1	4510	4510	4652	1	No	4514	887.701
GCA_010651985.2	4600693	52.1529	1	4195	4193	4315	1	from large multi-isolate project	196	949.228
GCA_000623815.2	4685839	51.7228	1	4313	4313	4434	1	No	877	930.92
GCA_003994675.1	4861251	51.9825	1	4567	4546	4664	1	No	473	924.458
GCA_001629755.1	4869451	51.3257	3	4339	4339	4451	3	No	831	950.705
GCA_012224005.1	4965265	52.1153	2	4626	4623	4722	2	No	386	927.384
GCA_010919335.1	5011038	52.1716	2	4616	4611	4730	2	No	350	932.668
GCA_003717835.1	4915877	52.0491	2	4362	4362	4465	2	No	988	919.168
GCA_006858285.2	4612973	52.217	1	4213	4210	4331	1	from large multi-isolate project	213	949.556
GCA_006949785.2	4953816	52.1243	1	4593	4592	4712	1	from large multi-isolate project	300	928.496
GCA_003717935.1	4773823	52.0979	1	4221	4221	4316	1	No	905	923.877
GCA_007635275.2	4839771	52.1501	1	4432	4429	4551	1	from large multi-isolate project	254	944.922
GCA_018338655.1	4778947	52.1783	2	4223	4221	4331	2	from large multi-isolate project	227	913.117
GCA_001185245.1	4677830	52.1715	1	4269	4269	4379	1	No	626	927.233
GCA_004798765.1	5153394	52.087	4	4891	4885	5005	4	No	637	901.851
GCA_900635555.1	4600697	52.1149	1	4489	4489	4596	1	RefSeq annotation failed	1	883.159
GCA_000623555.2	4685848	51.7266	1	4318	4318	4441	1	No	875	931.631
GCA_003872565.2	5011683	51.5206	2	4462	4454	4572	2	from large multi-isolate project	334	960.127
GCA_003717675.1	4897299	52.0796	2	4358	4358	4458	2	No	993	917.18
GCA_003994635.1	4860626	51.9768	1	4563	4540	4659	1	No	471	924.565
GCA_003718115.1	4914387	52.048	2	4364	4364	4467	2	No	992	918.653
GCA_006165145.1	4763902	52.1144	1	4572	4563	4681	1	No	665	913.838
GCA_006517015.1	4958012	51.8637	3	4630	4625	4746	3	No	461	916.539
GCA_009664795.1	4703625	52.2582	1	4327	4325	4445	1	No	298	942.675
GCA_016917655.1	4550964	49.8998	1	0	0	0	1	No	0	0
GCA_000963535.2	4731596	52.1697	1	4527	4527	4640	1	No	858	913.58
GCA_002313085.1	4776636	52.118	2	4902	4902	5024	2	No	949	850.13
GCA_000626475.2	4685836	51.7297	1	4321	4321	4443	1	No	864	931.086
GCA_003589865.1	5197359	52.0813	2	4990	4988	5111	2	No	716	881.958
GCA_003718415.1	4876601	52.0426	2	4292	4292	4394	2	No	909	925.918
GCA_012957185.2	5108339	52.1733	3	4772	4770	4890	3	from large multi-isolate project	342	922.31
GCA_018338355.1	4727224	52.2529	1	4339	4338	4455	1	from large multi-isolate project	193	945.78
GCA_003902395.2	4709901	52.2468	1	4376	4374	4492	1	No	324	939.723
GCA_000624915.2	4685843	51.7289	1	4312	4312	4434	1	No	875	931.366
GCA_003717755.1	5004298	52.0282	2	4482	4482	4584	2	No	1057	911.482
GCA_000624175.2	4685848	52.1668	1	4365	4365	4487	1	No	897	927.513
GCA_000272795.2	4726694	52.2541	1	2783	2783	2895	1	many frameshifted proteins	672	809.54
GCA_001045395.1	4585229	52.1435	1	4187	4187	4299	1	No	658	916.294
GCA_002863765.1	4900060	52.1041	2	4753	4753	4877	2	No	1014	897.586
GCA_005144925.1	5006968	52.1944	3	4741	4739	4857	3	No	400	913.932
GCA_012530335.1	4819669	52.152	1	4442	4439	4569	1	No	274	928.12
GCA_004919185.1	4909026	52.2615	2	4637	4635	4757	2	No	359	920.34
GCA_008111065.2	4757543	52.316	1	4334	4333	4459	1	from large multi-isolate project	204	939.332
GCA_011304815.1	5113293	52.0791	5	4793	4790	4914	5	No	468	907.166
GCA_000973645.1	4769471	52.2289	1	4623	4623	4728	1	No	616	900.146
GCA_000192125.1	4746069	52.2289	2	4199	4199	4296	2	No	549	907.378
GCA_000625755.2	4685846	51.7416	1	4316	4316	4438	1	No	859	932.325
GCA_006517075.1	5016606	51.8223	2	4685	4671	4789	2	No	504	918.74
GCA_003606225.1	4882929	52.1107	3	4529	4526	4632	3	No	789	875.264
GCA_018339355.1	4816742	52.2031	2	4470	4469	4595	2	from large multi-isolate project	254	927.544
GCA_006165125.1	4762730	52.1145	1	4569	4560	4678	1	No	665	912.998
GCA_016452025.1	4784449	52.2415	2	4400	4395	4512	2	No	242	936.273
GCA_012169275.1	5152410	51.7823	3	4785	4776	4895	3	contaminated	510	924.638
GCA_016454565.1	5134396	52.2624	3	4822	4821	4946	3	No	380	924.274
GCA_008504465.2	5033197	52.1577	2	4620	4615	4734	2	from large multi-isolate project	306	932.982
GCA_016917515.1	4552880	49.3109	1	0	0	0	1	No	0	0
GCA_005534535.2	4943564	52.0872	1	4597	4596	4716	1	from large multi-isolate project	318	925.993
GCA_006874805.1	5031277	52.1594	1	4769	4767	4890	1	No	407	918.668
GCA_003717615.1	4875582	52.0396	2	4291	4291	4395	2	No	911	925.653
GCA_003030965.1	4858671	52.2343	1	4651	4647	4765	1	No	637	912.67
GCA_002234795.1	4802602	52.2868	3	4600	4600	4721	3	No	732	909.921
GCA_000626695.2	4685849	52.165	1	4365	4365	4487	1	No	897	927.143
GCA_014250355.1	4973766	52.1881	3	0	0	0	3	No	0	0
GCA_003719555.1	5106017	51.8348	3	4558	4558	4660	3	No	1136	914.022
GCA_018339975.1	4730911	52.0958	1	4327	4323	4444	1	from large multi-isolate project	233	932.275
GCA_007765995.2	5129736	52.0184	1	4775	4771	4893	1	contaminated	413	929.699
GCA_018279985.1	5099177	51.9427	1	4740	4735	4834	1	No	599	902.909
GCA_000988525.3	4945533	52.0103	2	4671	4671	4793	2	No	1036	916.965
GCA_001623775.1	4823793	52.1771	1	4503	4503	4627	1	No	891	931.32
GCA_018339075.1	4935663	52.1685	2	4599	4598	4721	2	from large multi-isolate project	318	929.801
GCA_013416235.1	5321447	51.886	2	0	0	0	2	No	0	0
GCA_001447095.1	4946154	52.2324	3	4626	4626	4725	3	No	1022	919.595
GCA_003030105.1	5123279	52.045	3	4946	4941	5061	3	No	779	902.4
GCA_001558355.2	4951423	52.239	2	4812	4809	4933	2	No	667	903.861
GCA_000953175.1	4814038	52.1368	1	4696	4505	4528	1	missing strain identifier	854	900.823
GCA_018339255.1	4694492	52.2576	1	4317	4316	4435	1	from large multi-isolate project	185	945.088
GCA_015697805.1	5225758	51.9399	2	4887	4880	5003	2	No	363	918.752
GCA_001975245.1	4847468	52.207	1	4614	4614	4733	1	No	881	914.594
GCA_003312565.1	4778382	52.0927	3	0	0	0	3	No	0	0
GCA_002507865.2	4484627	52.3587	1	4086	4085	4198	1	No	147	954.316
GCA_006740725.1	4651105	52.154	1	4205	4204	4324	1	many frameshifted proteins	440	903.346
GCA_005094845.1	4974125	52.1792	3	4719	4717	4842	3	No	390	920.392
GCA_001975325.1	4801835	52.2702	1	4578	4578	4701	1	No	931	913.524
GCA_001692595.1	4890403	52.0614	4	4579	4579	4702	4	No	865	926.462
GCA_018339415.1	4879419	52.2883	2	4467	4464	4582	2	from large multi-isolate project	261	936.414
GCA_009388185.1	4911019	51.8305	3	4597	4592	4708	3	No	472	925.814
GCA_006019175.2	4969982	52.1902	2	4608	4605	4726	2	from large multi-isolate project	223	934.645
GCA_900478375.1	4757428	52.2122	1	4613	4613	4724	1	RefSeq annotation failed	0	890.875
GCA_000623415.2	4685775	51.7421	1	4319	4319	4442	1	No	879	931.865
GCA_003030125.1	4726557	52.2047	4	4527	4524	4646	4	No	595	911.298
GCA_003717075.1	4906132	52.0838	2	4356	4356	4458	2	No	987	918.156
GCA_011303355.1	4662107	52.2906	1	4055	4053	4168	1	many frameshifted proteins	261	913.141
GCA_000625475.2	4685843	51.7237	1	4320	4320	4442	1	No	877	931.503
GCA_003324995.1	4691197	52.3411	2	4496	4485	4603	2	No	561	912.063
GCA_016657785.1	4552507	49.1992	1	0	0	0	1	No	0	0
GCA_003717055.1	4778473	52.1064	1	4195	4195	4294	1	No	885	926.154
GCA_018310455.1	4952047	52.2521	2	4585	4582	4707	2	No	223	935.227
GCA_003719255.1	4782252	52.0507	1	4201	4201	4299	1	No	878	927.015
GCA_018142025.1	4912969	52.7754	1	1300	1300	1368	1	many frameshifted proteins	1380	4043.87
GCA_018338455.1	4547616	52.3211	1	4154	4148	4268	1	from large multi-isolate project	175	948.426
GCA_000625075.2	4685836	51.7236	1	4317	4317	4439	1	No	876	931.599
GCA_000192085.1	4917459	52.1199	2	4682	4682	4786	2	No	640	873.245
GCA_003296145.1	4769591	52.1582	2	4655	4655	4762	2	many frameshifted proteins	1125	887.565
GCA_000272835.4	4946544	52.2094	2	4539	4539	4653	2	No	738	943.816
GCA_014447835.2	4794922	52.1928	1	4433	4431	4556	1	from large multi-isolate project	206	936.053
GCA_004224885.2	4957813	52.2112	3	4689	4688	4809	3	No	419	921.454
GCA_000625995.2	4685793	51.7296	1	4316	4316	4438	1	No	877	931.739
GCA_003718275.1	4999748	51.8582	2	4438	4438	4539	2	No	1041	918.541
GCA_018326605.1	4951383	52.2388	2	4596	4593	4718	2	No	218	934.872
GCA_003717515.1	4928027	52.0935	2	4377	4377	4479	2	No	990	917.42
GCA_000623095.2	4685848	52.1669	1	4366	4366	4488	1	No	898	927.719
GCA_001975605.1	4691807	52.1896	1	4473	4473	4592	0	No	847	913.135
GCA_000623295.1	4678618	52.1723	1	4326	4326	4435	1	No	718	931.069
GCA_016454525.1	5032867	52.1663	2	4714	4713	4836	2	No	405	926.002
GCA_016917615.1	4552699	48.9673	1	0	0	0	1	No	0	0
GCA_009387895.1	4909930	51.8296	3	4596	4591	4708	3	No	473	925.715
GCA_001975515.1	4532753	52.2822	1	4293	4293	4412	1	No	838	921.672
GCA_018340565.1	5047896	52.1548	2	4636	4631	4749	2	from large multi-isolate project	246	932.005
GCA_000625355.2	4685839	51.7252	1	4317	4317	4439	1	No	878	931.081
GCA_000235545.1	4637962	52.2092	1	4325	4325	4419	1	many frameshifted proteins	1437	861.337
GCA_000252875.1	4970096	52.1945	2	4430	4430	4534	2	No	726	947.6
GCA_001831715.2	5004869	52.0708	2	4640	4639	4752	2	No	320	925.609
GCA_009664595.1	5053299	52.1411	3	4723	4720	4844	3	No	360	928.307
GCA_900478215.1	4624613	51.7672	1	4180	4180	4289	1	RefSeq annotation failed	3	950.41
GCA_003325035.1	5195044	51.3392	1	4687	4686	4805	1	No	831	915.399
GCA_003718395.1	4906452	52.048	2	4360	4360	4460	2	No	996	918.166
GCA_016917735.1	4574276	48.618	1	0	0	0	1	No	0	0
GCA_000625535.2	4685833	51.5865	1	4301	4301	4423	1	No	858	931.54
GCA_003994815.1	4757150	52.0312	2	4183	4159	4262	2	many frameshifted proteins	459	880.677
GCA_007431545.1	4855239	52.1178	1	4941	4941	5052	1	No	1002	860.857
GCA_003717715.1	4814028	52.0359	1	4247	4247	4349	1	No	913	924.499
GCA_007833775.1	4760769	52.1296	3	4787	4787	4906	3	No	847	870.527
GCA_009728875.2	5029407	51.7463	3	4639	4625	4743	3	No	373	928.911
GCA_003032015.1	4964094	52.214	2	4842	4839	4961	2	No	691	897.866
GCA_000698515.2	4808497	52.2107	2	4475	4474	4590	2	No	346	933.908
GCA_000623155.2	4685841	51.7248	1	4321	4321	4443	1	No	878	931.348
GCA_000625955.2	4685839	51.7061	1	4317	4317	4439	1	No	876	931.647
GCA_008727555.1	4820447	52.1004	3	0	0	0	3	No	0	0
GCA_012050525.1	4848540	52.1869	4	4497	4495	4616	4	No	302	922.815
GCA_004919225.1	4992679	52.1269	4	4735	4732	4856	4	No	406	919.015
GCA_004136175.1	4812720	52.1771	2	4662	4660	4787	2	No	700	904.833
GCA_008539015.2	5015158	52.1534	2	4604	4599	4718	2	from large multi-isolate project	308	933.585
GCA_018340485.1	4761666	52.1624	1	4344	4338	4454	1	from large multi-isolate project	230	948.86
GCA_006517135.1	4718314	52.1684	1	4390	4388	4503	1	No	342	928.624
GCA_000022165.1	4964097	52.2137	2	5413	5413	5623	2	No	1292	814.928
GCA_001157245.2	4915408	52.0534	2	0	0	0	2	RefSeq annotation failed	0	0
GCA_002211965.1	5076950	51.5387	1	4632	4631	4755	1	No	998	932.202
GCA_000623895.2	4685845	51.7234	1	4318	4318	4440	1	No	876	931.667
GCA_004848545.1	4808496	52.2101	2	4468	4467	4583	2	No	347	933.721
GCA_002266325.2	4688242	52.2238	1	4293	4291	4411	1	No	172	950.201
GCA_016127835.1	4736480	52.1687	2	4343	4341	4464	2	No	212	935.066
GCA_007232625.2	4736812	52.1455	2	4352	4347	4465	2	from large multi-isolate project	221	941.278
GCA_900184385.1	4905261	52.2381	2	4563	4563	4672	2	No	11	936.826
GCA_001833255.2	5027145	52.1546	3	4653	4648	4758	3	No	318	928.977
GCA_000624435.2	4685849	51.7423	1	4325	4325	4447	1	No	872	931.511
GCA_013138225.1	4929329	51.7879	1	0	0	0	1	from large multi-isolate project	0	0
GCA_008750115.2	4742055	52.2302	1	4362	4358	4480	1	from large multi-isolate project	253	944.858
GCA_018339375.1	4600848	52.1807	1	4195	4191	4307	1	from large multi-isolate project	178	953.348
GCA_012052085.1	4929169	51.9452	1	4509	4494	4612	1	No	326	933.165
GCA_016451985.1	5084640	52.214	3	4770	4769	4894	3	No	372	925.268
GCA_000626235.1	4709033	52.1647	1	4372	4372	4480	1	No	743	2006.43
GCA_000623935.2	4685844	51.7242	1	4320	4320	4442	1	No	877	931.356
GCA_007816835.2	4985298	51.8857	2	4627	4626	4750	2	from large multi-isolate project	372	934.422
GCA_018340525.1	4759761	52.166	2	4427	4423	4545	2	from large multi-isolate project	251	931.45
GCA_018339795.1	4803665	52.2314	1	4424	4422	4547	1	from large multi-isolate project	196	945.218
GCA_003031835.1	4698556	52.2496	1	4691	4691	4807	1	No	745	881.062
GCA_001647045.1	4744327	52.1731	4	4443	4443	4552	4	No	641	922.536
GCA_007972065.1	5000259	52.1627	2	4599	4584	4705	2	from large multi-isolate project	383	932.244
GCA_000625295.2	4685698	51.7242	1	4320	4320	4442	1	No	881	931.538
GCA_001448665.2	4957986	52.1897	4	4816	4813	4935	4	No	642	900.978
GCA_018339835.1	4858395	52.2313	2	4518	4515	4636	2	from large multi-isolate project	239	926.981
GCA_016775625.1	4880480	52.2653	1	4534	4533	4657	1	from large multi-isolate project	216	933.308
GCA_003641325.1	4985874	52.1148	1	4905	4901	5020	1	No	675	888.459
GCA_005414475.2	5010125	52.1381	2	4592	4587	4706	2	from large multi-isolate project	308	934.383
GCA_018340315.1	4717896	52.2495	1	4324	4323	4442	1	from large multi-isolate project	181	946.4
GCA_003030265.1	5277621	51.8946	3	5174	5169	5292	3	contaminated	907	889.868
GCA_003864015.1	4965568	52.2192	2	4745	4742	4863	2	No	467	907.928
GCA_004768605.1	4840899	52.0288	3	4537	4533	4652	3	No	473	922.825
GCA_018339995.1	4730083	52.2589	1	4338	4336	4460	1	from large multi-isolate project	179	949.269
GCA_001302605.1	4793553	52.0318	1	4460	4460	4568	1	No	775	894.982
GCA_004847525.1	4808485	52.2109	2	4471	4470	4586	2	No	348	932.234
GCA_016452065.1	5139764	52.2139	3	4851	4850	4973	3	No	404	916.603
GCA_018340215.1	5088976	52.1932	2	4745	4743	4864	2	from large multi-isolate project	318	922.424
GCA_013161625.1	4888815	51.9805	1	4399	4397	4522	1	No	311	958.797
GCA_000625435.2	4685847	51.7366	1	4318	4318	4440	1	No	875	931.575
GCA_006351805.1	4907588	52.2272	2	4631	4629	4750	2	No	363	923.806
GCA_018338435.1	5004462	52.0453	2	4662	4660	4781	2	from large multi-isolate project	242	927.023
GCA_007972405.1	4674371	52.3145	1	4354	4323	4439	1	from large multi-isolate project	302	925.889
GCA_008029255.2	4784507	52.2505	1	4397	4395	4518	1	from large multi-isolate project	213	942.142
GCA_003590755.1	5027941	52.1343	2	4814	4812	4932	2	No	629	886.242
GCA_003324795.1	4816177	52.041	3	4431	4421	4538	3	No	582	925.305
GCA_017094545.1	4855068	52.2744	1	2937	2935	3062	1	many frameshifted proteins	220	2420.47
GCA_000624395.2	4679418	52.1729	1	4372	4372	4485	1	No	629	928.041
GCA_009497855.1	5060451	52.0693	6	4814	4811	4932	6	No	450	914.982
GCA_001931575.1	5050625	52.1482	2	4677	4677	4801	2	No	938	923.9
GCA_016454485.1	5130233	51.7102	3	4800	4796	4920	3	contaminated	430	922.5
GCA_000940975.1	4565462	52.336	1	4370	4370	4475	1	No	573	908.31
GCA_011465695.1	4773013	52.1826	1	4453	4451	4565	1	No	374	932.228
GCA_001834965.2	5008883	52.1693	2	4633	4627	4739	2	No	306	930.798
GCA_000625195.2	4686258	51.7245	1	4316	4316	4438	1	No	861	2016.92
GCA_000027025.1	4879400	52.1901	1	4450	4446	4470	1	No	799	945.662
GCA_000625795.2	4685785	51.7274	1	4320	4320	4442	1	No	876	931.692
GCA_018339215.1	4741241	52.1714	2	4355	4353	4476	2	from large multi-isolate project	209	934.711
GCA_001106745.2	4765548	52.0478	1	0	0	0	1	RefSeq annotation failed	0	0
GCA_004124155.2	4994011	51.937	2	4643	4637	4754	2	No	426	931.505
GCA_016454505.1	4860289	52.2249	2	4545	4543	4656	2	No	336	930.248
GCA_003710145.1	4651134	52.1129	1	4460	4458	4582	1	No	531	913.099
GCA_012970745.1	4855364	51.9794	2	4289	4288	4388	2	many frameshifted proteins	396	886.458
GCA_002507745.2	4660570	52.3173	1	4278	4277	4392	1	No	192	942.727
GCA_004919145.1	5159502	52.1485	3	4939	4937	5059	3	No	482	910.909
GCA_904129595.1	4993194	52.196	2	4698	4698	4698	2	No	740	927.388
GCA_907166785.1	297486	47.6627	1	0	0	0	1	contaminated	0	0
GCA_003717215.1	5001887	51.8561	2	4442	4442	4544	2	No	1040	918.576
GCA_003073535.1	4807052	52.0612	1	4606	4601	4721	1	No	620	911.276
GCA_000623735.2	4685848	52.1655	1	4362	4362	4484	1	No	897	927.63
GCA_005144985.1	4980441	52.1374	2	4693	4691	4815	2	No	398	916.951
GCA_001989635.1	5293223	51.8635	3	5172	5172	5296	3	No	1118	892.403
GCA_018338815.1	4553099	52.3003	1	4144	4138	4256	1	from large multi-isolate project	154	952.734
GCA_013207105.1	5155580	52.1436	5	4830	4827	4950	5	No	297	922.228
GCA_016917695.1	4551211	49.2663	1	0	0	0	1	No	0	0
GCA_000272735.4	4951115	52.2084	2	4507	4507	4621	2	No	736	939.652
GCA_000329365.2	4739031	52.17	2	4325	4325	4436	2	No	621	939.735
GCA_015242875.1	5006029	52.125	2	4597	4595	4715	2	from large multi-isolate project	311	917.41
GCA_001576255.1	5027649	52.1314	2	4725	4725	5002	2	No	262	923.71
GCA_002760995.1	4739705	52.1796	2	4497	4497	4621	2	No	979	901.668
GCA_014521465.1	4725087	52.3022	1	4331	4326	4443	1	No	197	945.541
GCA_002761375.1	4598213	52.3024	1	4400	4400	4522	1	No	838	917.4
GCA_018340275.1	4867315	52.0645	1	4498	4497	4618	1	from large multi-isolate project	265	939.116
GCA_001931615.1	5043245	52.1539	2	4671	4671	4795	2	No	932	924.76
GCA_003718495.1	4782235	52.0502	1	4210	4210	4312	1	No	890	925.715
GCA_900635545.1	4673657	52.2999	1	5079	5079	5186	1	RefSeq annotation failed	0	782.074
GCA_012054045.1	4991315	51.9055	4	4597	4585	4705	4	No	418	928.249
GCA_014218055.1	4879141	52.1592	1	4243	4241	4358	1	many frameshifted proteins	403	899.832
GCA_003718175.1	4808675	52.0805	1	4238	4238	4343	1	No	889	924.244
GCA_018339955.1	4729939	52.2591	1	4338	4336	4460	1	from large multi-isolate project	180	949.114
GCA_011466775.1	4728349	52.1869	2	4405	4403	4518	2	No	392	930.323
GCA_000625395.2	4685841	51.7281	1	4321	4321	4443	1	No	879	931.544
GCA_003994655.1	4860161	52.1894	2	4629	4627	4747	2	No	429	916.232
GCA_001623765.2	5010079	52.0994	4	4830	4830	4952	4	No	896	905.896
GCA_003718195.1	4999085	51.8621	2	4427	4427	4526	2	No	1030	920.062
GCA_016657905.1	4552507	49.1758	1	0	0	0	1	No	0	0
GCA_018339695.1	4923263	52.0556	2	4572	4565	4686	2	from large multi-isolate project	319	931.883
GCA_006967565.2	5183043	52.0337	3	0	0	0	3	from large multi-isolate project	0	0
GCA_000625115.2	4685848	51.7416	1	4320	4320	4443	1	No	877	931.785
GCA_004848405.1	4808372	52.2106	2	4470	4469	4585	2	No	345	934.03
GCA_003994575.1	4777004	52.2542	2	4365	4363	4469	2	No	503	898.395
GCA_004194625.2	4930312	52.1143	1	4664	4660	4782	1	No	460	913.837
GCA_018339655.1	4854285	52.0776	2	4544	4536	4654	2	from large multi-isolate project	342	917.854
GCA_005144945.1	5131386	51.958	3	4846	4843	4965	3	No	490	916.113
GCA_008457465.2	5041127	52.1593	2	4630	4625	4744	2	from large multi-isolate project	309	933.151
GCA_001127485.2	4800835	52.1198	1	0	0	0	1	RefSeq annotation failed	0	0
GCA_016028495.1	4968720	52.2221	2	4591	4588	4714	2	No	220	933.298
GCA_000188735.1	5067451	52.1813	4	4842	4842	4948	4	No	307	911.226
GCA_003986655.1	5097098	52.1218	4	4956	4952	5073	4	No	763	897.888
GCA_001448485.2	4850980	52.0696	3	4574	4564	4684	3	No	751	912.568
GCA_008727655.1	5137156	52.1512	3	0	0	0	3	No	0	0
GCA_015246635.2	4558341	52.1036	3	4166	4165	4282	3	from large multi-isolate project	195	942.712
GCA_003324855.1	4801854	52.1428	3	4628	4626	4745	3	No	577	906.943
GCA_003032035.1	4775444	52.0952	3	4595	4593	4714	3	No	641	900.075
GCA_018339635.1	4779845	52.2101	2	4443	4436	4554	2	from large multi-isolate project	288	925.733
GCA_003717575.1	5017285	51.922	2	4468	4468	4572	2	No	1049	915.475
GCA_013138245.1	5434146	51.5212	3	0	0	0	3	from large multi-isolate project	0	0
GCA_002290205.1	5046426	51.9625	2	4847	4847	4970	2	No	811	907.323
GCA_004136155.1	4958078	52.2098	2	4863	4862	4983	2	No	753	896.846
GCA_012049605.1	5185065	52.1485	5	4814	4811	4936	5	contaminated	315	923.958
GCA_006112595.2	4629168	51.3408	2	0	0	0	2	from large multi-isolate project	0	0
GCA_900635605.1	4527628	52.3665	1	5635	5635	5745	1	RefSeq annotation failed	0	669.862
GCA_002196535.1	5004825	52.2424	3	4666	4666	4791	3	No	1001	923.989
GCA_009650355.1	5267751	52.0453	4	4948	4946	5067	4	No	567	910.338
GCA_001975625.1	4916040	52.1685	1	4713	4713	4830	1	No	957	907.556
GCA_000486855.2	4592393	52.2369	1	4350	4350	4475	1	No	817	921.561
GCA_013138325.1	5264890	51.8136	2	0	0	0	2	from large multi-isolate project	0	0
GCA_009664575.1	4969000	52.189	2	4660	4658	4778	2	No	356	929.783
GCA_003710165.1	4784771	52.009	3	4577	4575	4697	3	No	528	901.329
GCA_006364755.1	4482093	51.441	1	3970	3967	4084	1	No	365	948.868
GCA_001973275.2	4738494	52.1704	2	4568	4568	4689	2	No	801	902.828
GCA_004683945.1	4984347	52.1611	2	4793	4790	4911	2	contaminated	459	907.158
GCA_000020925.1	4917459	52.1259	2	4617	4617	4769	2	No	813	881.847
GCA_000486525.2	5260609	51.9224	2	4510	4510	4633	2	contaminated	1211	874.8
GCA_000623275.1	4682911	52.1758	1	4327	4327	4437	1	No	724	930.159
GCA_004768565.1	4863322	51.9589	2	4587	4581	4699	2	No	477	920.474
GCA_008505445.2	5019595	52.1751	2	4607	4602	4721	2	from large multi-isolate project	306	933.715
GCA_018340355.1	4777375	52.1894	1	4411	4409	4527	0	from large multi-isolate project	224	939.672
GCA_016864495.1	5005443	52.1743	3	4711	4708	4831	3	No	356	914.052
GCA_003931815.1	5109681	51.9786	3	4249	4247	4362	3	many frameshifted proteins	576	853.367
GCA_000006945.2	4951383	52.2389	2	4555	4554	4678	10	No	1009	941.956
GCA_005889955.1	4739697	52.1703	2	4411	4409	4534	2	No	338	927.789
GCA_001088345.2	4786155	52.0344	1	0	0	0	1	RefSeq annotation failed	0	0
GCA_016454785.1	5006007	51.9075	2	4657	4651	4773	2	contaminated	397	928.275
GCA_004124215.2	5092677	51.7454	4	4771	4759	4879	0	No	549	917.214
GCA_000624695.2	4685832	51.7253	1	4318	4318	4441	1	No	876	931.84
GCA_005606435.2	5215467	52.1389	3	4913	4909	5032	3	from large multi-isolate project	412	910.265
GCA_016454465.1	4755913	52.2388	2	4384	4383	4506	2	No	270	944.461
GCA_015074905.1	5096319	52.0963	7	4764	4761	4885	7	No	327	923.813
GCA_000280315.2	4718680	52.07	2	4300	4300	4414	2	No	648	945.49
GCA_000623955.2	4685841	51.7262	1	4317	4317	4439	1	No	877	931.559
GCA_003864035.1	4818442	52.2334	1	4498	4493	4612	1	No	466	927.444
GCA_018310415.1	4951813	52.2525	2	4583	4580	4705	2	No	221	935.406
GCA_000625495.2	4685840	51.7237	1	4318	4318	4440	1	No	873	930.931
GCA_005885895.1	4963459	52.129	2	4668	4665	4789	2	No	416	916.805
GCA_013162025.1	4796443	51.8514	2	4233	4216	4334	2	No	349	926.4
GCA_006697045.2	4978350	52.0304	3	4606	4605	4729	3	from large multi-isolate project	327	935.665
GCA_010848705.2	4765517	52.1283	3	4430	4427	4547	3	from large multi-isolate project	229	935.505
GCA_003718375.1	4795890	52.0976	1	4221	4221	4325	1	No	883	924.023
GCA_000612325.1	4738298	52.1705	2	4312	4312	4422	2	No	620	943.129
GCA_014217955.1	5208656	51.711	3	0	0	0	3	contaminated	0	0
GCA_016917435.1	4552699	48.9529	1	0	0	0	1	No	0	0
GCA_018339175.1	4704644	52.2362	1	4324	4323	4440	1	from large multi-isolate project	189	945.565
GCA_018141965.1	4912666	52.8846	3	1327	1327	1388	3	many frameshifted proteins	1442	3958.22
GCA_002777175.1	4765719	52.1511	1	4461	4461	4579	1	No	852	928.104
GCA_018340075.1	4779476	52.2813	2	4439	4432	4555	2	from large multi-isolate project	203	938.168
GCA_002741905.1	4813545	52.3031	1	4531	4529	4645	1	No	692	915.351
GCA_000625175.2	4685843	51.7292	1	4316	4316	4439	1	No	877	931.684
GCA_003717435.1	4783092	52.0508	1	4210	4210	4312	1	No	889	925.795
GCA_001972625.2	4740710	52.1706	2	4355	4353	4473	2	No	213	933.084
GCA_000953495.1	4710675	52.293	1	4671	4671	4777	1	No	672	884.46
GCA_001362175.2	4914350	52.049	2	0	0	0	2	RefSeq annotation failed	0	0
GCA_006868345.2	4723925	52.0431	3	4338	4330	4449	3	from large multi-isolate project	247	935.503
GCA_000486725.2	4580689	52.201	1	4298	4298	4413	1	No	866	899.143
GCA_002760915.1	4737486	52.1674	2	4575	4575	4698	2	No	989	899.903
GCA_004919405.1	4955652	52.1837	4	4688	4685	4799	4	No	376	917.577
GCA_012223625.1	5005995	52.1177	2	4675	4672	4776	2	No	394	924.376
GCA_004354245.1	4819673	52.1539	1	4533	4529	4649	1	No	481	928.604
GCA_005532895.2	5113066	52.0775	2	4755	4754	4873	2	from large multi-isolate project	356	923.024
GCA_001163025.2	4843068	52.1054	1	0	0	0	1	RefSeq annotation failed	0	0
GCA_003710185.1	4943973	52.1437	2	4726	4724	4842	2	No	624	911.321
GCA_004136095.1	4960303	52.2026	3	4854	4853	4974	3	No	736	899.532
GCA_000624115.2	4685836	51.7246	1	4320	4320	4442	1	No	871	931.494
GCA_018338315.1	5019202	52.2142	1	4679	4671	4791	1	from large multi-isolate project	305	930.219
GCA_004919165.1	5123430	51.9538	3	4841	4838	4951	3	No	488	916.244
GCA_000272715.4	4978519	52.2131	2	4577	4577	4691	2	No	743	941.672
GCA_006098575.2	4651096	52.155	2	4281	4280	4398	2	from large multi-isolate project	194	935.337
GCA_000272895.3	5121199	52.1403	4	4746	4746	4864	4	No	810	931.388
GCA_907163145.1	5237669	52.2217	2	0	0	0	2	No	0	0
GCA_006384195.1	5052667	52.1418	3	4922	4919	5042	3	No	652	891.492
GCA_000623795.2	4685850	51.7422	1	4324	4324	4446	1	No	872	931.669
GCA_005676255.2	4516456	52.3134	1	4084	4082	4191	1	from large multi-isolate project	172	943.13
GCA_007765355.2	4957009	51.9598	2	4585	4584	4708	2	from large multi-isolate project	340	933.744
GCA_001305815.1	4708710	52.2464	1	4372	4372	4486	1	No	439	938.091
GCA_008807355.1	4740022	52.1623	1	4293	4287	4394	1	No	350	913.6
GCA_012050205.1	4829486	52.1689	3	4475	4473	4594	3	No	299	924.644
GCA_000505705.1	4821559	52.0697	2	4401	4401	4510	2	No	664	941.375
GCA_016864955.1	4691273	52.1649	1	4324	4235	4350	1	No	237	918.114
GCA_001953695.1	4859001	52.1712	2	4652	4652	4775	2	No	867	915.184
GCA_001975385.1	4618056	52.1921	1	4333	4333	4450	1	No	831	928.929
GCA_000484195.3	4797172	52.0832	1	4461	4452	4570	1	No	357	936.009
GCA_006365335.1	4954783	52.2222	3	4657	4654	4778	3	No	345	927.157
GCA_018142045.1	4761001	52.8704	2	1125	1125	1204	2	many frameshifted proteins	1214	4485.83
GCA_000486815.2	4648879	52.1072	1	4398	4398	4519	1	No	853	921.471
GCA_008244825.1	4869252	52.1931	1	0	0	0	1	No	0	0
GCA_018338415.1	4663098	52.249	1	4274	4269	4391	1	from large multi-isolate project	190	947.233
GCA_001104165.2	4777711	52.1148	1	0	0	0	1	RefSeq annotation failed	0	0
GCA_001620205.2	4980540	52.1225	2	4858	4858	4971	2	No	1020	895.008
GCA_004354285.1	4820913	52.1534	1	4533	4529	4649	1	No	483	924.825
GCA_007758295.2	5161618	52.0008	2	4825	4821	4943	2	contaminated	415	925.095
GCA_900205275.1	4676595	52.1876	1	0	0	0	1	No	0	0
GCA_003590695.1	4822167	52.2305	2	4636	4634	4760	2	No	558	906.5
GCA_000624415.2	4685974	51.7248	1	4323	4323	4445	1	No	873	931.18
GCA_008757635.2	5049625	52.1496	2	4638	4633	4752	2	from large multi-isolate project	312	932.107
GCA_000624895.2	4685838	51.727	1	4320	4320	4442	1	No	878	931.542
GCA_018339155.1	4780232	52.1491	2	4410	4408	4531	2	from large multi-isolate project	226	930.361
GCA_000940895.2	4667713	52.1836	1	4450	4450	4565	1	No	831	916.739
GCA_900478205.1	4627083	52.1603	1	4233	4233	4341	1	RefSeq annotation failed	0	946.624
GCA_000499465.2	4773329	52.1704	2	4777	4733	4832	2	No	1334	870.733
GCA_003691385.1	4735694	52.169	2	0	0	0	2	No	0	0
GCA_000624475.2	4685842	51.7268	1	4315	4315	4438	1	No	875	931.322
GCA_001361075.2	4902553	52.0529	2	0	0	0	2	RefSeq annotation failed	0	0
GCA_900477895.1	4563000	52.2005	1	4161	4161	4269	1	No	1	949.295
GCA_006695545.2	5120663	52.0359	2	4767	4763	4885	2	contaminated	403	929.697
GCA_016657805.1	4552508	49.2255	1	0	0	0	1	No	0	0
GCA_000624835.2	4685838	51.7242	1	4315	4315	4438	1	No	877	931.755
GCA_003718235.1	4778368	52.1053	1	4194	4194	4297	1	No	885	925.959
GCA_000623775.2	4685850	51.7418	1	4324	4324	4446	1	No	871	931.68
GCA_002234855.1	4586333	51.4511	1	4106	4104	4218	1	many frameshifted proteins	787	916.178
GCA_006165205.1	4762736	52.1146	1	4571	4562	4680	1	No	664	912.363
GCA_006517055.1	4851127	52.1941	3	4545	4543	4664	3	No	380	916.427
GCA_007626135.2	4672899	52.2034	1	4069	4067	4180	1	from large multi-isolate project	198	918.591
GCA_000011885.1	4585229	52.1644	1	6804	0	4402	1	No	1530	922.174
GCA_006969245.1	5052222	51.9662	1	4889	4887	5010	1	No	709	903.312
GCA_013138205.1	4663119	51.76	1	0	0	0	1	from large multi-isolate project	0	0
GCA_000625835.2	4685846	51.6908	1	4317	4317	4439	1	No	861	930.432
GCA_016775665.1	4943979	52.1437	2	4547	4545	4663	2	from large multi-isolate project	314	938.789
GCA_000625875.2	4685848	51.7233	1	4316	4316	4438	1	No	876	932.128
GCA_000624675.2	4686395	51.7348	1	4316	4316	4438	1	No	875	932.33
GCA_010396085.2	5039768	51.8427	2	4584	4568	4686	2	from large multi-isolate project	356	910.115
GCA_018339035.1	4906545	52.081	2	4474	4464	4585	2	from large multi-isolate project	245	945.002
GCA_002946675.1	4776643	52.1179	2	4482	4482	4588	2	No	571	925.152
GCA_001705365.1	4940133	52.2155	2	4612	4612	4736	2	No	865	920.854
GCA_000487155.2	4989883	52.0592	2	4776	4776	4896	2	No	1057	902.148
GCA_008705215.1	4889124	52.0499	2	0	0	0	2	from large multi-isolate project	0	0
GCA_008124445.1	5065985	51.7517	3	4772	4769	4889	3	contaminated	532	910.035
GCA_012558165.1	4834111	52.1344	2	4469	4469	4575	2	No	763	942.578
GCA_005885875.1	4977610	52.1404	2	4700	4697	4819	2	No	370	920.628
GCA_008759735.2	5054500	52.0829	3	4647	4642	4761	3	from large multi-isolate project	319	930.329
GCA_001612515.1	5129059	52.1306	2	4796	4796	4920	2	No	1054	924.083
GCA_009650375.1	5227357	52.0959	3	4897	4895	5016	3	No	545	913.831
GCA_011466075.1	4809627	52.098	3	4488	4486	4601	3	No	423	927.217
GCA_900636165.1	4610917	52.3444	1	4777	4777	4885	1	RefSeq annotation failed	0	823.798
GCA_001690035.1	4793963	52.0987	4	4480	4480	4603	4	contaminated	829	931.113
GCA_013377335.1	5049020	52.1537	2	4706	4701	4821	2	No	412	919.86
GCA_002741885.1	5030148	52.2025	3	4826	4823	4941	3	No	834	898.147
GCA_004328825.1	4888777	51.9204	2	4695	4691	4811	2	contaminated	777	904.129
GCA_018339015.1	4704156	52.2984	1	4356	4354	4478	1	from large multi-isolate project	216	939.181
GCA_018339495.1	4555901	52.3489	1	4198	4195	4316	1	from large multi-isolate project	190	939.715
GCA_005160365.1	4910901	52.2146	2	4586	4583	4699	2	No	356	928.057
GCA_003718095.1	4782083	52.0499	1	4200	4200	4298	1	No	879	927.081
GCA_004136115.1	5045178	52.1628	3	4979	4978	5101	3	No	801	891.763
GCA_016657745.1	4552508	49.208	1	0	0	0	1	No	0	0
GCA_004768665.1	5153080	52.087	4	4890	4884	5003	4	No	637	903.21
GCA_001886995.1	4912568	52.1975	3	4424	4424	4530	3	many frameshifted proteins	857	898.401
GCA_011465535.1	4764590	52.1171	3	4449	4447	4562	3	No	402	928.027
GCA_014334155.1	4857466	52.2215	1	4491	4488	4613	1	No	212	940.201
GCA_003641265.1	4985863	52.1152	1	4907	4903	5022	1	No	676	888.531
GCA_001454965.1	4799793	52.2625	1	4671	4671	4776	1	No	726	904.469
GCA_002761355.1	4587202	52.3436	1	4378	4378	4501	1	No	819	919.378
GCA_003325295.1	4557466	52.2657	2	4314	4307	4424	2	No	520	905.691
GCA_002761135.1	4845989	52.1069	3	4706	4706	4826	3	No	1054	892.152
GCA_900635645.1	4874828	52.144	1	4800	4800	4909	1	RefSeq annotation failed	0	871.661
GCA_016452125.1	5479495	51.9005	10	5094	5089	5207	10	contaminated	501	917.073
GCA_000007545.1	4791961	52.0516	1	4324	4322	4431	1	No	1024	912.605
GCA_004124055.2	5139080	51.9305	2	4872	4868	4993	2	No	465	918.415
GCA_004194605.3	4936053	52.0792	2	4672	4670	4793	2	No	502	921.228
GCA_004798785.1	5275193	51.6006	7	5018	5012	5132	7	contaminated	713	904.147
GCA_016071195.1	4944558	51.9384	2	0	0	0	2	No	0	0
GCA_006516995.1	4909235	52.3238	2	4635	4633	4754	2	No	414	924.516
GCA_000831025.2	4685849	51.7417	1	4324	4324	4446	1	No	878	931.675
GCA_003719235.1	5003407	51.852	2	4446	4446	4545	2	No	1044	918.584
GCA_000623595.2	4685848	51.7574	1	4318	4318	4440	1	No	879	932.163
GCA_008457375.2	5027318	52.1415	2	4605	4600	4719	2	from large multi-isolate project	307	932.728
GCA_018340255.1	4757998	52.2387	1	4383	4382	4500	1	from large multi-isolate project	201	941.9
GCA_009884375.1	5091224	52.1532	3	4730	4725	4844	3	No	430	901.727
GCA_012052445.1	4838602	52.0717	3	4433	4426	4544	3	No	312	937.059
GCA_011388175.1	4678052	52.2599	1	4003	4001	4115	1	many frameshifted proteins	292	912.663
GCA_009756585.1	4991151	52.1544	2	4788	4786	4907	2	No	476	910.622
GCA_018338915.1	4896060	52.2481	1	4596	4593	4713	1	from large multi-isolate project	287	921.286
GCA_018338635.1	4942599	52.0623	2	4587	4586	4706	2	from large multi-isolate project	247	930.998
GCA_000487035.2	4972820	51.9966	3	4856	4856	4980	3	No	1013	894.695
GCA_002266205.2	4568154	52.2272	1	4168	4167	4286	1	No	174	950.938
GCA_016775605.1	4880465	52.2652	1	4526	4525	4649	1	from large multi-isolate project	214	934.255
GCA_002983965.1	5037062	52.1702	4	4907	4901	5023	4	No	707	895.208
GCA_005576595.1	4615193	52.3025	1	4314	4313	4436	1	No	333	933.758
GCA_001922185.1	4856460	52.1537	1	4720	4720	4826	1	No	645	885.349
GCA_001623685.1	5000337	52.1346	2	4686	4686	4808	2	No	958	922.575
GCA_009930575.1	5163718	52.189	2	4846	4844	4967	2	No	417	922.669
GCA_005166225.1	4634278	52.1341	1	4650	4650	4755	1	No	872	872.599
GCA_014431865.2	5225727	52.0749	2	4911	4909	5035	2	from large multi-isolate project	410	915.571
GCA_000626515.2	4685839	51.7247	1	4320	4320	4442	1	No	856	931.543
GCA_002313125.1	5142776	51.9262	2	0	0	0	2	No	0	0
GCA_016917375.1	4552700	48.9899	1	0	0	0	1	No	0	0
GCA_000625275.2	4685838	51.7252	1	4318	4318	4441	1	No	876	931.84
GCA_013377315.1	5049014	52.1537	2	4710	4705	4825	2	No	411	920.483
GCA_000624955.2	4686021	51.741	1	4319	4319	4442	1	No	876	932.156
GCA_004847565.1	4726556	52.2492	1	4392	4391	4507	1	No	327	936.246
GCA_003324895.1	6294469	50.9797	2	5932	5926	6058	2	genome length too large	1516	850.895
GCA_003872395.2	4680419	52.2408	1	4306	4297	4415	1	from large multi-isolate project	232	932.155
GCA_006855945.2	4701728	52.1052	1	4375	4373	4486	1	from large multi-isolate project	222	927.646
GCA_011302515.1	4761320	52.2226	2	3951	3949	4063	2	many frameshifted proteins	310	890.68
GCA_900477885.1	4644636	52.3285	1	4205	4205	4313	1	RefSeq annotation failed	0	956.499
GCA_003347075.1	5099344	52.1611	2	5008	5008	5128	2	No	1180	887.392
GCA_009756455.1	4985520	52.1334	2	4794	4791	4915	2	No	480	910.562
GCA_001620155.1	4804699	52.2113	2	4473	4473	4590	2	No	912	931.491
GCA_002313105.1	4745601	52.1645	2	4503	4503	4609	2	No	645	916.277
GCA_002761155.1	4802885	52.1909	3	4623	4623	4745	3	No	997	900.75
GCA_000623615.2	4685848	52.1659	1	4365	4365	4487	1	No	896	927.649
GCA_006165245.1	4763929	52.1145	1	4575	4566	4684	1	No	665	914.01
GCA_012050905.1	4859063	52.1461	3	4496	4494	4614	3	No	306	923.432
GCA_000626195.1	4711924	52.1574	1	4345	4345	4455	1	No	739	2014.01
GCA_900635525.1	4839172	52.2399	1	6120	6120	6228	1	RefSeq annotation failed	2	659.534
GCA_001362135.2	4759919	52.0506	3	0	0	0	3	RefSeq annotation failed	0	0
GCA_016454745.1	5209398	51.7072	2	4503	4495	4613	2	contaminated	479	888.803
GCA_006088735.1	4964093	52.2138	2	4760	4757	4879	2	No	456	909.584
GCA_003717535.1	5002162	51.8539	2	4429	4429	4529	2	No	1032	919.917
GCA_017094585.1	4860617	52.2687	1	2950	2948	3076	1	many frameshifted proteins	220	2418.35
GCA_009667835.1	4855929	52.1482	2	4529	4525	4646	2	No	383	933.567
GCA_002234475.1	4719375	52.0488	1	4398	4397	4517	1	No	824	933.1
GCA_000195995.1	5133713	51.8702	3	4767	4765	4798	3	No	1710	897.872
GCA_010934915.2	5004630	52.1907	2	4576	4571	4690	2	from large multi-isolate project	290	936.892
GCA_005844025.1	5237671	51.9136	2	0	0	0	2	No	0	0
GCA_018986895.1	4495821	52.1755	1	4048	4047	4116	1	missing ribosomal protein genes	196	922.833
GCA_011303155.1	4662216	52.2529	1	4004	4001	4114	1	many frameshifted proteins	291	913.745
GCA_002761435.1	4700953	52.3278	1	4365	4365	4489	1	No	806	938.779
GCA_002208195.1	5868736	51.5471	2	5693	5692	5815	2	No	1532	873.23
GCA_004919345.1	5030765	52.1085	3	4782	4779	4894	3	No	421	913.826
GCA_018141945.1	4940359	52.6992	2	1168	1168	1253	2	many frameshifted proteins	1264	4479.83
GCA_000009505.1	4685848	52.1673	1	4426	4325	4396	1	No	841	923.196
GCA_017893505.1	4890294	52.262	2	4516	4512	4637	2	No	209	933.378
GCA_013075385.1	4780038	51.759	1	4386	4384	4476	1	No	293	937.358
GCA_016454225.1	5089444	52.1355	3	4740	4738	4857	3	No	402	926.508
GCA_001362335.2	4772283	52.0491	1	0	0	0	1	RefSeq annotation failed	0	0
GCA_009648835.1	4808371	52.2109	2	4426	4425	4541	2	No	315	942.219
GCA_907166775.1	283630	47.0814	1	0	0	0	1	contaminated	0	0
GCA_001956735.1	4648086	52.2654	1	4450	4450	4565	1	No	885	916.138
GCA_004847885.1	4808492	52.2101	2	4473	4472	4588	2	No	347	934.12
GCA_006846945.2	4611122	52.2023	1	4187	4185	4303	1	from large multi-isolate project	179	952.75
GCA_000486045.2	4751206	52.1914	1	4512	4512	4631	1	No	837	914.06
GCA_016025375.1	4946483	51.9914	2	4513	4511	4633	2	No	253	949.269
GCA_001692515.1	4791396	52.1061	3	4471	4471	4594	3	No	829	932.072
GCA_016454705.1	4849535	52.163	3	4530	4529	4652	3	No	325	931.482
GCA_012051245.1	5195418	51.8581	3	4877	4873	4999	3	No	417	922.96
GCA_003717955.1	4775702	52.0982	1	4219	4219	4321	1	No	901	924.158
GCA_018339515.1	4773928	52.2362	1	4393	4391	4515	1	from large multi-isolate project	195	947.042
GCA_003429445.1	4564524	52.2244	2	4235	4234	4345	2	No	710	892.81
GCA_016917575.1	4575198	49.3346	1	0	0	0	1	No	0	0
GCA_004222645.2	4880972	52.2252	2	4494	4491	4612	2	from large multi-isolate project	196	938.89
GCA_013138105.1	4784317	51.6441	2	0	0	0	2	from large multi-isolate project	0	0
GCA_011302195.1	4662031	52.2907	1	4024	4022	4137	1	many frameshifted proteins	262	915.716
GCA_003994755.1	4682141	52.2692	1	4224	4221	4322	1	many frameshifted proteins	427	908.916
GCA_003515965.1	4795266	52.1164	3	4576	4576	4682	3	No	602	909.202
GCA_003716995.1	5000268	51.8589	2	4436	4436	4537	2	No	1041	919.198
GCA_014858565.1	4914941	51.9952	3	4495	4492	4607	3	No	299	940.564
GCA_012223285.1	4993635	52.118	2	4658	4656	4752	2	No	388	926.85
GCA_000623175.2	4685848	51.7422	1	4323	4323	4445	1	No	877	931.848
GCA_001587055.1	4882689	51.8171	1	4576	4576	4673	1	No	637	924.664
GCA_007230335.2	4661547	52.255	1	4276	4275	4394	1	from large multi-isolate project	203	943.962
GCA_000487575.2	4706101	52.2236	1	4252	4252	4365	1	No	603	957.362
GCA_000624215.2	4685843	51.7248	1	4322	4322	4444	1	No	872	931.408
GCA_005545055.2	5030567	52.1575	2	4601	4596	4715	2	from large multi-isolate project	310	932.517
GCA_015240635.1	4745224	52.1646	2	0	0	0	2	No	0	0
GCA_000623395.2	4685848	52.1654	1	4364	4364	4486	1	No	897	927.825
GCA_001577505.1	5006803	52.1921	2	4685	4685	4956	2	No	211	928.617
GCA_000624235.2	4685844	51.7248	1	4322	4322	4444	1	No	874	931.042
GCA_016917715.1	4552524	49.8851	1	0	0	0	1	No	0	0
GCA_008917945.2	5163233	51.9512	1	4748	4745	4869	1	contaminated	425	937.973
GCA_007971865.1	4736175	52.183	1	4442	4441	4559	1	from large multi-isolate project	401	922.494
GCA_900478345.1	4748541	52.3042	1	5272	5272	5381	1	RefSeq annotation failed	1	762.975
GCA_900478405.1	4786558	52.1601	1	4955	4955	5062	1	RefSeq annotation failed	0	828.289
GCA_014448095.2	4647211	52.2494	1	4265	4264	4380	1	from large multi-isolate project	190	942
GCA_002201855.1	4861864	52.1785	2	4559	4559	4667	2	No	568	929.798
GCA_007500235.2	4689720	52.19	1	4117	4115	4227	1	from large multi-isolate project	200	921.129
GCA_000238455.3	4768632	52.3498	1	4517	4515	4641	1	No	477	920.015
GCA_004847585.1	4808479	52.2102	2	4469	4468	4584	2	No	347	933.925
GCA_000623515.2	4685658	52.1642	1	4366	4366	4488	1	No	896	926.858
GCA_003325255.1	4758278	52.3135	6	4578	4576	4696	6	No	563	909.908
GCA_000486445.2	4817791	52.2038	1	4446	4446	4561	1	No	1003	933.397
GCA_006520715.2	4765651	52.2372	1	4409	4405	4525	1	from large multi-isolate project	248	934.997
GCA_000626075.2	4685849	51.7281	1	4314	4314	4437	1	No	875	931.513
GCA_002128385.1	4738436	52.1699	2	4557	4557	4680	2	No	879	904.372
GCA_010794875.2	4833923	52.141	2	4380	4365	4483	2	from large multi-isolate project	247	917.058
GCA_016839205.1	4903161	52.2058	3	0	0	0	3	No	0	0
GCA_018339815.1	4703202	52.3612	3	4336	4335	4457	3	from large multi-isolate project	249	922.579
GCA_907163165.1	5312318	51.8902	3	0	0	0	3	RefSeq annotation failed	0	0
GCA_003325215.1	5700547	51.2901	4	5372	5369	5498	4	No	1075	902.575
GCA_004358925.1	4927300	51.9838	3	4637	4634	4749	3	No	537	920.674
GCA_001629775.1	4869400	51.3259	3	4342	4342	4454	3	No	833	950.12
GCA_014334255.1	4774395	52.1036	4	4393	4391	4512	4	No	233	929.97
GCA_000636135.1	5025357	52.1299	2	4548	4548	4661	2	No	733	932.972
GCA_011465945.1	4866577	52.136	2	4595	4593	4708	2	No	444	922.707
GCA_005890175.1	5013617	52.0986	3	4734	4731	4853	3	No	397	920.389
GCA_000750395.2	4679127	52.1725	1	4366	4366	4473	1	No	627	927.367
GCA_014805785.2	5024881	51.944	1	4583	4580	4703	1	No	269	949.775
GCA_004792455.1	4930644	52.2164	1	4727	4725	4847	1	No	459	913.29
GCA_000442415.1	4915960	52.1397	1	4828	4828	4937	1	No	716	885.487
GCA_002234755.2	5086889	51.7243	2	4871	4870	4986	2	No	937	906.401
GCA_018338875.1	4778885	52.083	3	4394	4392	4515	3	from large multi-isolate project	222	931.471
GCA_003718295.1	4998358	51.859	2	4435	4435	4535	2	No	1040	919.114
GCA_000624935.2	4685844	51.7275	1	4316	4316	4438	1	No	876	931.908
GCA_004136335.1	4780894	52.0842	1	4545	4544	4654	1	No	651	877.856
GCA_003324935.1	4763586	52.2484	1	4575	4574	4688	1	No	552	907.812
GCA_006760965.2	5648353	51.1014	2	0	0	0	2	from large multi-isolate project	0	0
GCA_001360555.2	4783440	52.0516	1	0	0	0	1	No	0	0
GCA_000486165.2	4686793	52.0472	1	4322	4322	4448	1	No	819	939.885
GCA_000020745.1	4823887	52.211	3	4627	4627	4775	3	No	789	887.65
GCA_012051085.1	5121995	52.1832	2	4814	4812	4934	2	No	359	924.402
GCA_000993725.1	4759372	52.139	1	4288	4288	4396	1	No	330	950.223
GCA_003589805.1	5004834	52.1256	3	4819	4817	4937	3	No	635	886.529
GCA_013588055.1	4440304	51.2776	1	0	0	0	1	from large multi-isolate project	0	0
GCA_008730735.2	4801865	52.3021	1	4456	4454	4573	1	from large multi-isolate project	275	928.86
GCA_900635575.1	4658292	52.2977	1	4362	4362	4472	1	RefSeq annotation failed	1	921.578
GCA_900636155.1	4723444	52.2545	1	4320	4320	4429	1	RefSeq annotation failed	1	948.378
GCA_004354325.1	4847949	52.1968	1	4572	4568	4689	1	No	469	924.421
GCA_004847545.1	4808465	52.2102	2	4477	4476	4592	2	No	348	933.656
GCA_005532935.2	5202476	52.1492	3	4885	4881	5000	3	from large multi-isolate project	395	914.911
GCA_004847145.1	4808478	52.2105	2	4463	4462	4578	2	No	346	932.56
GCA_900205265.1	4795199	52.0458	1	0	0	0	1	No	0	0
GCA_012050385.1	4839384	52.1759	5	4481	4479	4599	5	No	302	923.331
GCA_003994735.1	4732696	52.1229	2	4130	4127	4227	2	many frameshifted proteins	456	896.705
GCA_001357935.2	4994720	52.1185	2	0	0	0	2	RefSeq annotation failed	0	0
GCA_003717975.1	4907327	52.0428	2	4356	4356	4459	2	No	991	919.211
GCA_001364695.2	4879351	51.9748	2	0	0	0	2	RefSeq annotation failed	0	0
GCA_016452045.1	4968692	52.2316	2	4629	4628	4748	2	No	371	929.014
GCA_000623215.2	4685841	51.7243	1	4319	4319	4441	1	No	879	931.485
GCA_009729955.1	4633945	52.0592	2	4239	4230	4351	2	No	300	943.867
GCA_016657265.1	4550588	49.9039	1	0	0	0	1	No	0	0
GCA_001890165.1	4901721	52.1512	2	4611	4611	4732	2	No	908	920.882
GCA_000625775.2	4685848	51.7292	1	4320	4320	4442	1	No	861	931.638
GCA_001833225.2	4795558	52.1764	1	4405	4399	4520	1	No	212	934.127
GCA_001975285.1	4801658	52.1659	1	4522	4522	4641	1	No	941	914.339
GCA_003325075.1	4931794	52.1115	4	4707	4702	4821	4	No	645	909.436
GCA_001079465.2	4771489	52.0454	1	0	0	0	1	RefSeq annotation failed	0	0
GCA_007484345.2	4635091	52.1508	1	4237	4235	4357	1	from large multi-isolate project	203	947.989
GCA_000430105.1	4951478	52.0938	4	4710	4710	4817	4	No	776	912.959
GCA_002265865.2	4796034	52.0693	1	4364	4363	4487	1	No	229	949.715
GCA_000624635.2	4685834	51.7247	1	4315	4315	4437	1	No	875	931.833
GCA_003031995.1	4737847	52.1758	2	4519	4517	4640	2	No	626	904.794
GCA_001729225.1	5172494	52.0477	6	4892	4892	5016	6	No	958	912.913
GCA_015832325.1	5016132	51.7828	1	1558	1558	1679	1	many frameshifted proteins	436	561.404
GCA_000430085.2	4931985	52.0767	3	4607	4607	4715	3	No	718	924.3
GCA_003663765.1	4739126	52.171	2	4349	4347	4468	2	many frameshifted proteins	503	885.249
GCA_003718635.1	5003831	51.8509	2	4441	4441	4543	2	No	1044	918.248
GCA_001756025.2	4962392	52.188	2	4593	4590	4713	2	No	218	931.54
GCA_016917595.1	4552700	48.9511	1	0	0	0	1	No	0	0
GCA_000624495.2	4685832	51.7241	1	4318	4318	4439	1	No	877	931.173
GCA_008369645.1	4680830	52.1764	1	4332	4330	4451	1	No	316	926.877
GCA_016454385.1	5139892	51.8975	3	4792	4789	4911	3	No	377	928.826
GCA_900477925.1	4638063	52.2282	1	4238	4238	4348	1	RefSeq annotation failed	2	950.576
GCA_000623455.2	4685849	52.1654	1	4364	4364	4486	1	No	897	927.777
GCA_000626215.1	4654156	52.1747	1	4303	4303	4413	1	No	714	2012.75
GCA_010699505.2	4920208	52.2315	1	4504	4488	4609	1	from large multi-isolate project	250	935.735
GCA_005601095.2	4455450	51.4851	1	0	0	0	1	from large multi-isolate project	0	0
GCA_008857885.2	4999046	52.1228	2	4578	4573	4692	2	from large multi-isolate project	305	935.263
GCA_003073515.1	4914635	52.1639	1	4734	4733	4850	1	No	678	900.991
GCA_018340295.1	5039298	52.1718	2	4632	4613	4732	2	from large multi-isolate project	264	939.17
GCA_000625515.2	4685845	51.7242	1	4317	4317	4439	1	No	875	931.699
GCA_006518555.2	4804097	52.1548	1	4476	4473	4593	1	from large multi-isolate project	275	925.578
GCA_005576575.1	4619529	52.2808	1	4311	4310	4433	1	No	332	933.507
GCA_004847745.1	4726558	52.2492	1	4393	4392	4508	1	No	327	936.567
GCA_003873385.2	4957269	51.8869	2	4412	4407	4525	2	from large multi-isolate project	265	953.397
GCA_008727515.1	5073675	52.0885	2	0	0	0	2	No	0	0
GCA_000625335.2	4685838	51.7243	1	4319	4319	4442	1	No	881	931.6
GCA_900205245.1	5008887	51.8423	2	0	0	0	2	No	0	0
GCA_000493295.2	5091833	52.2261	3	4934	4934	5056	3	No	1135	892.631
GCA_012530215.1	4909186	52.1955	2	4512	4509	4638	2	No	288	922.547
GCA_001441245.1	5157495	51.8621	7	4875	4875	4981	7	No	1114	916.642
GCA_013206965.1	5159478	52.1307	5	4832	4829	4952	5	No	299	921.101
GCA_004919385.1	4987243	52.1513	2	4724	4722	4841	2	No	395	920.488
GCA_016454285.1	4802449	52.1941	3	4363	4348	4466	3	No	310	915.629
GCA_018339675.1	4774566	52.2791	1	4406	4405	4525	1	from large multi-isolate project	218	942.279
GCA_005899965.2	5095461	51.961	2	4675	4671	4794	2	from large multi-isolate project	347	941.585
GCA_001441205.1	4888155	52.0599	3	4581	4581	4687	3	No	962	926.13
GCA_000624815.2	4685840	51.7221	1	4314	4314	4436	1	No	876	930.245
GCA_900478105.1	4584925	51.4521	1	5452	5452	5560	1	RefSeq annotation failed	0	701.842
GCA_000748565.2	4774876	52.2147	1	4471	4470	4590	1	No	362	930.228
GCA_012052805.1	4974085	51.8538	2	4609	4601	4719	2	No	409	929.062
GCA_003325015.1	4522338	52.2928	1	4271	4270	4388	1	No	499	923.06
GCA_002763415.1	4991608	52.0294	4	4834	4834	4964	4	No	1125	889.863
GCA_001833305.2	4754349	52.2228	1	4341	4335	4457	1	No	204	939.776
GCA_012052225.1	5259999	51.9448	3	4929	4924	5049	3	No	393	922.813
GCA_008313815.1	4744959	52.1639	2	4419	4417	4536	2	No	330	923.477
GCA_001367555.2	4723198	52.0707	1	0	0	0	1	RefSeq annotation failed	0	0
GCA_004354225.1	4611179	52.2091	1	4307	4300	4422	1	No	379	933.029
GCA_003710125.1	4793563	52.1053	2	4593	4590	4703	2	No	549	908.046
GCA_001623845.1	5003736	52.1211	2	4700	4700	4824	2	No	989	920.343
GCA_000625215.2	4685833	51.7247	1	4319	4319	4441	1	No	877	931.786
GCA_000626335.1	4679808	52.1733	1	4328	4328	4439	1	No	719	931.605
GCA_000624135.2	4685844	51.7246	1	4318	4318	4440	1	No	870	931.695
GCA_000380325.1	5017059	52.2261	4	4798	4798	4905	4	contaminated	842	909.096
GCA_003324875.1	4793198	52.245	2	4584	4581	4700	2	No	562	912.115
GCA_006868905.2	4678982	52.2433	1	4301	4291	4409	1	from large multi-isolate project	228	933.333
GCA_000624335.2	4685846	51.7234	1	4315	4315	4437	1	No	875	931.391
GCA_005936085.2	4664770	52.1557	1	4302	4300	4421	1	from large multi-isolate project	234	942.314
GCA_003324955.1	4919131	52.1288	2	4676	4674	4794	2	No	632	892.145
GCA_003718135.1	4892630	52.0693	2	4335	4335	4437	2	No	948	919.871
GCA_000626455.1	4707072	51.3938	1	4214	4214	4309	1	No	617	937.881
GCA_000505365.2	4768236	52.1542	3	4410	4410	4516	3	No	1011	927.931
GCA_000623475.2	4685847	52.1671	1	4366	4366	4488	1	No	898	927.824
GCA_900635865.1	4733176	52.1793	1	8023	8023	8130	1	RefSeq annotation failed	0	464.217
GCA_000623575.2	4685847	51.7257	1	4318	4318	4441	1	No	877	930.967
GCA_003719215.1	4778864	52.1045	1	4194	4194	4293	1	No	883	926.205
GCA_001620225.1	4676958	52.2397	1	4348	4348	4464	1	No	867	934.963
GCA_018338495.1	4555899	52.2782	1	3858	3858	3974	1	from large multi-isolate project	176	915.869
GCA_013328855.1	4875020	51.4064	2	4332	4330	4444	2	No	356	947.882
GCA_001831555.2	5084052	51.4693	1	4576	4570	4685	1	No	422	941.34
GCA_006914355.2	4931266	51.9988	2	4438	4429	4543	2	from large multi-isolate project	266	952.321
GCA_000335995.2	4609911	52.2034	1	4206	4206	4315	1	No	862	894.051
GCA_002208965.2	5213839	52.0012	6	5089	5086	5207	6	No	813	892.148
GCA_018338255.1	4643938	52.2273	1	4261	4260	4382	1	from large multi-isolate project	190	945.883
GCA_006165165.1	4763930	52.1145	1	4575	4566	4684	1	No	664	914.01
GCA_004136135.1	5077719	52.1636	4	4999	4998	5119	4	No	791	893.311
GCA_009017295.1	5219843	51.9222	4	4944	4941	5064	4	No	483	912.348
GCA_003717095.1	4999523	51.8575	2	4435	4435	4538	2	No	1037	918.863
GCA_013138355.1	4729957	51.3721	2	0	0	0	2	from large multi-isolate project	0	0
GCA_002386325.1	4838098	52.1746	1	4636	4630	4753	1	No	716	905.556
GCA_014524585.1	4922946	52.284	2	4554	4548	4664	2	No	236	931.648
GCA_013348865.1	5126632	51.5961	4	4586	4571	4688	4	No	396	926.481
GCA_000625935.2	4685880	51.7382	1	4317	4317	4439	1	No	875	932.321
GCA_004919205.1	4996602	52.1727	1	4753	4751	4869	1	No	405	919.515
GCA_907166795.1	291132	47.4235	1	0	0	0	1	genome length too small	0	0
GCA_900166885.1	5236057	51.8425	3	0	0	0	3	No	0	0
GCA_003071485.1	4814175	52.1911	2	4577	4577	4701	2	No	925	907.497
GCA_018340465.1	4673864	52.3051	1	4267	4265	4390	1	from large multi-isolate project	211	949.411
GCA_010004265.2	5043421	52.1447	2	4611	4608	4727	2	from large multi-isolate project	248	931.907
GCA_002794415.1	5087369	51.3632	1	4647	4644	4764	1	No	886	932.377
GCA_007019045.2	4731255	51.8702	2	0	0	0	0	from large multi-isolate project	0	0
GCA_009664615.1	5021303	52.1484	2	4557	4532	4648	2	No	372	936.065
GCA_018338395.1	4620271	52.0774	1	4256	4255	4371	1	from large multi-isolate project	225	938.071
GCA_001188125.2	4751278	52.192	1	4585	4584	4703	1	No	603	909.75
GCA_004919285.1	4909329	52.2632	2	4637	4635	4750	2	No	361	919.983
GCA_000624355.2	4685848	51.7388	1	4321	4321	4444	1	No	870	931.914
GCA_004223785.2	5159176	52.0028	3	4822	4819	4941	3	from large multi-isolate project	361	923.909
GCA_900478065.1	5029670	52.2282	1	4684	4684	4793	1	No	4	930.477
GCA_000624375.2	4685845	51.7249	1	4312	4312	4434	1	No	876	931.8
GCA_002761015.1	4699764	52.2494	1	4514	4514	4636	1	No	964	902.14
GCA_018338795.1	4726964	52.2225	1	4338	4335	4456	1	from large multi-isolate project	214	934.77
GCA_001135805.2	4782100	52.0542	1	0	0	0	1	RefSeq annotation failed	0	0
GCA_900478235.1	4630342	52.3245	1	4215	4215	4322	1	RefSeq annotation failed	0	952.219
GCA_002947135.1	4964094	52.214	2	4844	4841	4963	2	No	708	897.127
GCA_002761415.1	4773383	52.3614	1	4449	4449	4577	1	No	876	932.94
GCA_018339575.1	4871491	52.1842	3	4471	4468	4591	3	from large multi-isolate project	299	924.975
GCA_003324815.1	5155401	51.7883	4	4854	4853	4970	4	No	801	920.54
GCA_003718615.1	4775386	52.099	1	4220	4220	4320	1	No	904	923.865
GCA_001953675.1	4858999	52.1712	2	4652	4652	4775	2	No	866	915.951
GCA_000625675.2	4685846	51.7407	1	4319	4319	4442	1	No	860	932.116
GCA_009756515.1	4911078	52.2507	2	4698	4696	4810	2	No	437	911.185
GCA_900635855.1	4708696	52.1548	1	4487	4487	4595	1	many frameshifted proteins	0	901.243
GCA_000487515.2	4805448	52.1206	1	4529	4529	4651	1	No	917	920.125
GCA_004848885.1	4855984	52.1758	3	4506	4505	4624	3	No	382	925.832
GCA_005930995.1	4767334	52.2607	1	4440	4438	4561	1	No	310	939.189
GCA_015241115.1	4748456	52.1598	3	0	0	0	3	No	0	0
GCA_005447485.2	5025382	52.1553	2	4613	4608	4727	2	from large multi-isolate project	307	933.547
GCA_016657125.1	4557079	49.1572	1	3899	3898	4015	1	No	119	934.478
GCA_001409155.1	4957530	52.1566	2	4548	4548	4659	2	No	1	941.908
GCA_018338755.1	4700031	52.2294	1	4314	4311	4428	1	from large multi-isolate project	198	944.375
GCA_000623315.1	4711474	52.1567	1	4371	4371	4479	1	No	741	928.395
GCA_017094565.1	4860491	52.2684	1	2899	2896	3024	1	many frameshifted proteins	229	2440.01
GCA_002982095.1	4685718	52.1671	1	4483	4483	4603	1	No	849	908.92
GCA_018141925.1	4944447	52.9845	2	1353	1353	1415	2	many frameshifted proteins	1487	3905.18
GCA_001317685.2	4648949	52.1123	1	0	0	0	1	RefSeq annotation failed	0	0
GCA_011388235.1	4653561	52.3348	1	4372	4368	4490	1	from large multi-isolate project	370	930.425
GCA_007864305.2	4662734	52.3011	1	4283	4279	4402	1	from large multi-isolate project	241	945.334
GCA_002504125.1	5253258	52.0441	3	5052	5051	5173	3	No	872	892.849
GCA_000626015.2	4685849	51.7415	1	4316	4316	4438	1	No	874	932.747
GCA_000750295.1	4671261	52.0959	1	4212	4212	4318	1	No	648	940.661
GCA_000625695.2	4685841	51.7252	1	4317	4317	4439	1	No	861	931.564
GCA_000486585.2	4769795	52.2449	2	4487	4487	4603	0	No	898	926.936
GCA_900635675.1	4930903	51.3767	1	5641	5641	5752	1	RefSeq annotation failed	1	735.866
GCA_009730015.1	4670417	52.124	2	4278	4276	4391	2	No	324	945.971
GCA_008505865.2	5034005	52.1656	2	4624	4619	4738	2	from large multi-isolate project	306	932.435
GCA_006344865.2	4812014	52.0729	1	4415	4410	4531	1	from large multi-isolate project	224	943.819
GCA_009729915.1	5136727	52.0215	1	4753	4751	4876	1	No	479	933.656
GCA_008244785.1	4870694	52.1941	1	0	0	0	1	No	0	0
GCA_018141885.1	4874804	52.889	2	1329	1329	1396	2	many frameshifted proteins	1439	3929.99
GCA_001362195.2	4787723	52.0645	1	0	0	0	1	RefSeq annotation failed	0	0
GCA_003571625.1	5163692	51.9983	3	5074	5064	5184	3	No	793	883.286
GCA_003325335.1	4855771	52.144	2	4661	4658	4779	2	No	617	908.012
GCA_012052605.1	4985118	51.8914	6	4588	4576	4696	6	No	417	928.641
GCA_016454405.1	4983854	51.8674	8	4675	4672	4790	8	contaminated	479	915.398
GCA_003878535.2	4908123	52.1179	2	4545	4540	4657	2	from large multi-isolate project	243	928.774
GCA_009667765.1	4900022	52.1751	3	4584	4580	4701	3	No	388	929.463
GCA_002208255.1	5005424	51.8509	3	4838	4835	4955	3	No	1046	892.61
GCA_005885935.1	5059269	52.1224	2	4800	4797	4917	2	No	418	914.261
GCA_013162305.1	4852711	51.591	1	4118	4115	4238	1	many frameshifted proteins	353	938.088
GCA_012223825.1	5005525	52.1159	2	4671	4668	4766	2	No	394	924.378
GCA_004135835.1	4745355	52.1639	2	4458	4458	4564	2	No	531	916.371
GCA_012051825.1	5210197	52.2415	6	4884	4881	5007	6	contaminated	361	916.203
GCA_002266085.2	4918251	52.1255	2	4512	4510	4629	2	No	262	919.206
GCA_002952975.1	4900326	52.1572	1	4679	4675	4797	1	No	676	912.191
GCA_000623355.1	4678418	52.1701	1	4333	4333	4439	1	No	718	932.367
GCA_000272775.4	4991133	52.1843	2	4551	4551	4667	2	No	760	932.726
GCA_903992995.2	4881179	52.1725	1	0	0	0	1	No	0	0
GCA_009584525.2	5045665	52.1514	2	4636	4631	4750	2	from large multi-isolate project	308	931.832
GCA_003971525.1	4949130	52.1017	4	4783	4780	4898	4	No	632	899.852
GCA_004136035.1	4884276	52.1179	1	4750	4748	4871	1	No	714	903.468
GCA_018338835.1	4782324	52.21	1	4432	4430	4543	1	from large multi-isolate project	222	936.79
GCA_001409195.1	5228621	52.1226	2	4860	4860	4970	2	No	2	930.185
GCA_907163245.1	5004181	52.1757	3	0	0	0	3	No	0	0
GCA_003325315.1	4640729	51.7139	1	4271	4265	4380	0	No	614	928.042
GCA_016638585.1	4617729	51.4767	2	4048	4037	4152	2	No	261	955.16
GCA_000493675.1	5027665	52.1324	2	4656	4656	4765	2	RefSeq annotation failed	773	938.002
GCA_018338855.1	4687403	52.2687	1	4316	4315	4434	1	from large multi-isolate project	198	945.162
GCA_000487295.3	4801679	52.1826	2	4546	4531	4653	2	No	565	883.584
GCA_000626355.1	4683803	52.1763	1	4330	4330	4442	1	No	721	931.406
GCA_008757795.2	5097467	52.141	3	4649	4644	4763	3	from large multi-isolate project	319	929.388
GCA_015052745.1	4899433	52.2025	1	4529	4526	4649	1	No	217	938.162
GCA_002984035.1	5008763	51.8872	2	4811	4808	4929	2	No	709	906.179
GCA_004126495.1	4875335	51.4049	2	4369	4367	4478	2	No	544	935.808
GCA_001293505.1	5088186	52.1313	4	4767	4767	5002	4	No	759	914.966
GCA_003717815.1	4874717	52.0403	2	4292	4292	4390	2	No	913	925.884
GCA_900635725.1	4867363	51.6864	1	4470	4470	4578	1	RefSeq annotation failed	1	933.683
GCA_003171775.1	4884649	52.095	1	4711	4709	4829	1	No	643	906.501
GCA_000439415.1	4808805	52.2229	2	4441	4441	4548	2	No	716	934.346
GCA_009729935.1	4556079	52.3146	1	4178	4172	4292	1	No	274	950.801
GCA_000623975.2	4685842	51.7236	1	4317	4317	4439	1	No	877	931.615
GCA_008025235.2	4679931	52.3043	1	4314	4310	4429	1	from large multi-isolate project	182	943.261
GCA_001834735.2	5098780	52.0582	2	4755	4754	4872	2	No	355	920.936
GCA_002761035.1	4944010	52.037	2	4752	4752	4874	2	No	1107	886.973
GCA_009221365.2	4794618	52.0591	2	4379	4377	4499	2	from large multi-isolate project	263	940.655
GCA_004328765.1	4662027	52.2449	1	4469	4468	4588	1	No	621	913.469
GCA_016917395.1	4552574	49.1919	1	0	0	0	1	No	0	0
GCA_000624515.2	4685839	51.7035	1	4316	4316	4439	1	No	878	931.433
GCA_000624035.2	4685841	51.7525	1	4320	4320	4442	1	No	881	931.538
GCA_003994595.1	4649621	52.2939	1	4041	4039	4148	1	many frameshifted proteins	417	891.532
GCA_010732035.2	4694564	52.251	1	4287	4284	4414	1	from large multi-isolate project	179	950.553
GCA_000818075.1	4599018	52.1516	1	4016	4016	4143	1	No	635	937.021
GCA_001623825.2	4978429	52.1433	2	4816	4816	4936	2	No	944	900.081
GCA_000487255.2	4660922	52.2124	1	4417	4417	4539	1	No	844	916.567
GCA_008727575.1	4864287	52.0716	2	0	0	0	2	No	0	0
GCA_003184425.1	4792035	52.0046	4	4596	4594	4716	4	No	634	899.513
GCA_003717995.1	4906905	52.043	2	4348	4348	4447	2	No	983	919.233
GCA_016452005.1	5197189	51.8298	3	4853	4850	4972	3	No	405	925.491
GCA_000623435.2	4685848	51.7581	1	4319	4319	4442	1	No	876	932.144
GCA_016657825.1	5047093	50.5465	1	0	0	0	1	No	0	0
GCA_005160385.1	5237229	51.8919	4	4963	4959	5081	4	contaminated	508	917.04
GCA_008244845.1	4870263	52.1959	1	0	0	0	1	No	0	0
GCA_018340425.1	4808480	52.233	1	4455	4454	4576	1	from large multi-isolate project	247	938.784
GCA_003718155.1	4800376	52.0736	1	4222	4222	4326	1	No	884	925.844
GCA_015247435.2	4996836	52.0647	3	4642	4638	4760	3	from large multi-isolate project	291	927.043
GCA_013162485.1	4505366	51.4928	1	3921	3912	4026	1	No	279	953.084
GCA_000487775.2	4603849	52.255	1	4148	4148	4260	1	No	584	960.052
GCA_011302735.1	4673979	52.2599	1	3897	3894	4008	1	many frameshifted proteins	295	893.525
GCA_013138305.1	5029397	51.6822	2	0	0	0	2	from large multi-isolate project	0	0
GCA_001690115.1	4891990	52.062	4	4577	4577	4699	4	No	864	925.613
GCA_016025415.1	5238951	51.9315	5	4899	4894	5017	5	No	346	922.194
GCA_016454265.1	5353174	51.8133	4	5019	5016	5150	4	No	489	923.354
GCA_001620135.2	4954715	52.1675	2	4852	4852	4965	2	No	1025	896.543
GCA_004847005.1	4808499	52.2099	2	4473	4472	4588	2	No	348	933.667
GCA_000831045.2	4685849	51.7415	1	4321	4321	4443	1	No	876	932.112
GCA_014349455.1	4911591	51.9424	11	4545	4540	4663	11	No	349	929.934
GCA_900475965.1	4791042	52.2126	1	4419	4419	4527	1	RefSeq annotation failed	1	940.115
GCA_001975425.1	4566169	52.2764	1	4319	4319	4435	1	No	830	920.505
GCA_012273275.1	4647334	52.263	1	4249	4238	4356	1	No	239	950.505
GCA_005991765.2	4997605	52.1077	1	4659	4658	4777	1	from large multi-isolate project	309	924.638
GCA_900205255.1	4765638	52.0456	1	0	0	0	1	No	0	0
GCA_002211845.1	4812886	52.0436	1	4629	4629	4751	1	No	931	911.168
GCA_014432465.2	4717025	52.2691	1	4309	4300	4417	1	from large multi-isolate project	197	945.282
GCA_000213635.1	4911145	52.2219	2	4554	4554	4684	2	No	519	934.048
GCA_000626555.2	4685842	51.7272	1	4318	4318	4441	1	No	861	931.616
GCA_016452085.1	5088756	51.7854	5	4739	4735	4859	5	contaminated	416	923.762
GCA_003324755.1	5482544	51.1802	2	5058	5051	5172	2	No	935	914.255
GCA_002761475.1	4726140	52.1145	1	4385	4385	4511	1	No	812	937.27
GCA_000623135.2	4685848	52.1671	1	4368	4368	4490	1	No	898	927.457
GCA_005946705.2	4884048	52.2692	1	4540	4539	4664	1	from large multi-isolate project	229	935.462
GCA_006849305.2	4907209	52.0862	2	4603	4598	4722	2	from large multi-isolate project	336	919.707
GCA_001623545.2	4836393	52.1726	1	4690	4690	4803	1	No	941	905.036
GCA_004222725.2	4631870	51.4418	1	4114	4108	4224	1	from large multi-isolate project	266	942.339
GCA_013367835.1	5028185	52.2266	2	4671	4668	4793	2	contaminated	253	926.752
GCA_009664555.1	4708729	52.2455	2	4364	4360	4478	2	No	311	937.043
GCA_008505585.2	5018194	52.1521	2	4607	4602	4721	2	from large multi-isolate project	307	933.643
GCA_001623585.1	4783492	52.1609	1	4477	4477	4593	1	No	937	928.421
GCA_014334175.1	4870141	52.2068	4	4490	4484	4603	4	No	290	934.669
GCA_002208315.1	4645312	52.2193	3	4400	4395	4523	3	No	782	919.14
GCA_003325275.1	4824596	52.173	2	4513	4509	4631	2	No	600	904.804
GCA_015565735.1	4638880	52.0479	1	4236	4235	4360	1	No	231	941.746
GCA_003718595.1	4807245	52.079	1	4230	4230	4329	1	No	883	925.473
GCA_000623715.2	4685849	52.1651	1	4361	4361	4483	1	No	896	927.459
GCA_000187565.1	4789937	52.17	2	4553	4553	4656	2	No	424	890.49
GCA_901457625.1	4837118	52.1207	1	4626	4626	4728	1	No	6	903.569
GCA_000625555.2	4685835	51.7303	1	4319	4319	4441	1	No	877	931.071
GCA_006461325.2	5093312	52.0399	2	4732	4726	4847	2	No	304	926.43
GCA_006385115.1	5163447	52.1464	3	4910	4907	5028	3	No	428	908.034
GCA_003717285.1	4786194	52.0438	1	4214	4214	4316	1	No	890	925.705
GCA_005154105.1	4852268	52.1678	2	4406	4391	4511	2	No	390	899.401
GCA_018338335.1	4631614	52.2745	1	4234	4228	4345	1	from large multi-isolate project	168	949.428
GCA_003718455.1	4906454	52.0427	2	4346	4346	4446	2	No	982	920.219
GCA_002813975.1	4739362	52.1745	2	4550	4548	4669	2	No	636	902.396
GCA_006519455.2	4744898	52.1681	1	4359	4356	4479	1	from large multi-isolate project	215	940.666
GCA_013377355.1	5049020	52.1537	2	4713	4708	4828	2	No	411	921.265
GCA_016452165.1	5230756	51.9889	6	4886	4883	5004	6	No	388	917.331
GCA_013162165.1	4517871	51.4622	1	3948	3947	4066	0	No	261	967.462
GCA_900635695.1	4677748	52.2322	1	4399	4399	4508	1	RefSeq annotation failed	0	917.764
GCA_018338555.1	5049904	52.0765	3	4598	4596	4711	3	from large multi-isolate project	311	921.477
GCA_016455305.1	4901442	52.0905	1	4521	4518	4627	1	from large multi-isolate project	243	935.758
GCA_000623495.2	4685838	51.724	1	4314	4314	4436	1	No	877	931.859
GCA_013138125.1	5494009	51.41	1	0	0	0	1	from large multi-isolate project	0	0
GCA_009729975.1	5066398	52.212	3	4745	4743	4867	3	No	357	923.942
GCA_900635585.1	4614415	52.2939	1	5543	5543	5652	1	RefSeq annotation failed	2	700.06
GCA_000626435.2	4685731	51.7164	1	4291	4291	4413	1	No	862	928.687
GCA_900477905.1	4626672	52.2436	1	4256	4256	4365	1	No	1	941.601
GCA_004328785.1	5078028	52.0831	2	5032	5028	5147	2	No	865	883.165
GCA_000625635.2	4685839	51.7248	1	4319	4319	4442	1	No	877	931.669
GCA_018338975.1	4634029	52.1744	1	4259	4255	4381	1	from large multi-isolate project	209	941.723
GCA_005886015.1	4874756	52.1617	1	4481	4478	4580	1	No	381	943.36
GCA_003718655.1	5000389	51.8573	2	4428	4428	4530	2	No	1031	920.159
GCA_000271885.2	4841916	52.1421	1	4495	4495	4623	1	No	896	922.077
GCA_000210855.2	5067450	52.1813	4	4677	4672	4788	4	No	2032	934.688
GCA_000732045.2	4767676	52.2267	2	4400	4394	4512	2	No	259	938.665
GCA_004919425.1	4962621	52.1137	4	4692	4689	4811	4	No	388	923.056
GCA_004768585.1	4863345	51.9587	2	4587	4581	4699	2	No	477	920.487
GCA_008386295.1	4890828	52.1836	2	4490	4475	4591	2	No	390	915.868
GCA_018339755.1	4999101	52.1867	3	4558	4553	4672	3	from large multi-isolate project	281	941.983
GCA_002386165.1	4588003	52.1502	1	4301	4300	4414	1	No	683	898.357
GCA_006869965.2	5039280	52.0908	2	4666	4665	4785	2	from large multi-isolate project	315	926.122
GCA_002760935.1	4738909	52.1695	2	4569	4569	4692	2	No	985	900.059
GCA_000625315.2	4685842	51.7249	1	4316	4316	4439	1	No	879	931.788
GCA_000271905.2	4883715	52.189	1	4563	4563	4689	1	No	905	923.012
GCA_000623115.2	4685848	52.1671	1	4369	4369	4491	1	No	898	927.552
GCA_008330205.1	4941329	51.9749	1	4550	4538	4656	1	No	419	923.015
GCA_001975305.1	4849139	52.2044	1	4668	4668	4788	1	No	924	906.449
GCA_018142005.1	5028144	52.9472	2	1528	1528	1597	2	many frameshifted proteins	1613	3554.92
GCA_006685825.2	5050858	52.1532	2	4631	4626	4745	2	from large multi-isolate project	310	931.694
GCA_000018385.1	4888494	52.1699	2	4640	4640	4744	2	No	748	883.999
GCA_001692655.1	4893437	52.0869	5	4586	4586	4709	5	contaminated	860	926.818
GCA_014858545.1	4916241	51.991	2	4501	4498	4613	2	No	298	941.237
GCA_003325055.1	5358955	51.8099	5	5279	5274	5397	5	contaminated	898	882.464
GCA_004919445.1	4954168	52.1863	4	4658	4656	4779	4	No	385	925.447
GCA_003717655.1	4914114	52.0531	2	4366	4366	4467	2	No	993	918.313
GCA_018339875.1	4830889	52.2042	1	4436	4433	4554	1	from large multi-isolate project	241	942.39
GCA_001623705.1	4815208	52.2072	1	4497	4497	4621	1	No	884	934.015
GCA_018340115.1	4486992	52.0893	1	4134	4133	4243	1	from large multi-isolate project	302	936.975
GCA_003071545.1	5359100	51.679	4	5177	5176	5299	4	contaminated	922	896.355
GCA_001305235.1	4781905	52.0953	2	4522	4522	4628	2	No	581	917.017
GCA_013364515.1	4801768	52.2127	3	4390	4387	4506	3	No	232	942.499
GCA_018338895.1	4646130	52.3594	1	4246	4245	4365	1	from large multi-isolate project	169	948.202
GCA_003717735.1	4875052	52.04	2	4291	4291	4390	2	No	912	925.66
GCA_001890185.1	5028098	52.1668	2	4719	4719	4845	2	No	968	917.359
GCA_000624535.2	4686185	51.7256	1	4322	4322	4445	1	No	879	931.373
GCA_011311395.2	4737379	52.2512	1	4386	4382	4505	1	from large multi-isolate project	272	939.282
GCA_006402875.1	5089781	52.0061	3	4571	4566	4686	3	many frameshifted proteins	515	883.091
GCA_005447645.2	5017400	52.1753	2	4597	4592	4711	2	from large multi-isolate project	309	931.993
GCA_002761095.1	4790958	52.1023	3	4591	4591	4713	3	No	1005	894.968
GCA_000623995.2	4685844	51.7244	1	4320	4320	4443	1	No	879	931.503
GCA_000624995.2	4685984	51.7252	1	4318	4318	4440	1	No	877	931.866
GCA_008124065.1	4954714	52.1224	3	4672	4670	4792	3	No	398	923.04
GCA_000973665.2	4488371	52.3572	1	4255	4255	4378	1	No	791	924.556
GCA_009667745.1	4907799	52.1965	2	4615	4614	4732	2	No	366	924.985
GCA_003718255.1	4914136	52.0486	2	4358	4358	4457	2	No	979	919.564
GCA_013344545.1	5038048	51.8715	3	4675	4675	4785	3	No	947	934.439
GCA_005549915.2	5023892	52.1181	2	4611	4606	4725	2	from large multi-isolate project	309	933.678
GCA_016026715.1	4951410	52.2389	2	4590	4587	4712	2	No	220	935.242
GCA_000483715.2	4712541	52.2431	1	4368	4368	4488	1	No	822	936.361
GCA_016903075.1	4859543	51.952	1	4378	4377	4492	1	No	246	956.781
GCA_009221265.2	4992178	52.2558	1	4656	4650	4770	1	from large multi-isolate project	329	930.008
GCA_004328805.1	5031002	52.1803	3	4949	4948	5071	3	No	774	892.466
GCA_007972985.1	4872954	52.066	1	4544	4543	4666	1	from large multi-isolate project	386	929.82
GCA_008369665.2	5004568	51.8494	2	4593	4574	4692	2	contaminated	390	931.537
GCA_900635655.1	4952084	52.1287	1	4719	4719	4830	1	RefSeq annotation failed	1	909.795
GCA_013161805.1	5076106	51.7139	4	4522	4514	4627	4	No	429	927.028
GCA_003589785.1	5056291	52.0995	3	4860	4858	4978	3	No	648	886.534
GCA_000625735.2	4685849	51.736	1	4319	4319	4441	1	No	861	931.96
GCA_009017335.1	5111827	51.9842	3	4799	4796	4919	3	No	453	917.019
GCA_008727615.1	4905257	52.2307	2	0	0	0	2	No	0	0
GCA_000624075.2	4685848	51.736	1	4316	4316	4438	1	No	876	931.428
GCA_018338475.1	4691274	52.2674	1	4293	4291	4410	1	from large multi-isolate project	197	946.037
GCA_001975645.1	4640929	52.2316	1	4383	4383	4503	1	No	809	927.775
GCA_002507915.2	4902428	52.1582	2	4595	4590	4710	2	No	312	920.091
GCA_000623695.2	4685849	51.737	1	4320	4320	4442	1	No	877	931.628
GCA_013376955.1	5108176	51.9411	2	4781	4775	4897	2	contaminated	511	922.795
GCA_014334215.1	5295190	51.8824	2	4976	4972	5098	2	contaminated	366	917.919
GCA_001690075.1	4888003	52.0608	4	4573	4573	4695	4	No	855	928.229
GCA_003717875.1	4898293	52.0803	2	4355	4355	4460	2	No	992	916.842
GCA_009497835.1	5096576	52.0706	4	4862	4859	4983	4	No	470	911.262
GCA_002079245.1	5037523	52.1414	2	4976	4976	5083	2	many frameshifted proteins	115	873.792
GCA_000828595.1	5184452	52.1872	2	5106	5106	5213	2	contaminated	1252	890.196
GCA_007815565.2	5034420	51.8504	2	4718	4715	4834	2	contaminated	441	921.291
GCA_016657685.1	4552507	49.2045	1	0	0	0	1	No	0	0
GCA_000430165.1	4822189	52.2492	1	4489	4489	4599	1	No	703	929.147
GCA_003181075.1	5027611	52.1324	2	4929	4926	5046	2	No	667	892.735
GCA_002813935.1	4673894	52.1773	1	4713	4713	4836	0	No	833	864.445
GCA_000240905.3	4678025	52.2138	3	4465	4465	4587	3	No	864	917.388
GCA_000625155.2	4685848	51.7413	1	4316	4316	4439	1	No	875	932.312
GCA_016638525.1	4964094	52.214	2	4608	4605	4728	2	No	223	931.577
GCA_013138375.1	5084176	51.8287	4	0	0	0	4	from large multi-isolate project	0	0
GCA_012050745.1	4797988	52.1597	2	4437	4435	4555	2	No	284	927.614
GCA_015475615.1	4999571	52.1965	3	4579	4576	4700	3	No	222	927.245
GCA_903989485.1	4916754	52.1236	1	0	0	0	1	No	0	0
GCA_009017315.1	5141910	52.1651	6	4900	4898	5016	6	No	434	912.946
GCA_006517035.1	5012093	51.8093	2	4684	4670	4788	2	No	507	921.17
GCA_000973685.2	4790388	52.2611	1	4641	4640	4763	1	No	658	905.329
GCA_002760955.1	4816868	52.1135	2	4635	4635	4757	2	No	1015	898.729
GCA_018338515.1	4676509	51.4312	1	4090	4086	4202	1	from large multi-isolate project	243	961.986
GCA_018339055.1	4649854	52.1466	1	4275	4270	4389	1	from large multi-isolate project	229	939.415
GCA_014840915.2	5024881	51.9438	1	4582	4579	4702	1	No	268	949.688
GCA_011301315.1	4597011	52.2835	1	3955	3953	4068	1	many frameshifted proteins	238	913.537
GCA_000623255.2	4685846	51.7244	1	4316	4316	4438	1	No	876	931.391
GCA_016775645.1	4793578	52.1055	2	4411	4408	4521	2	from large multi-isolate project	231	937.879
GCA_003718075.1	4906662	52.0431	2	4347	4347	4448	2	No	981	920.119
GCA_002507875.2	4753965	52.2127	1	4376	4375	4495	1	No	225	940.285
GCA_001362095.2	4835677	52.0578	1	0	0	0	1	RefSeq annotation failed	0	0
GCA_900185485.1	4812943	52.0425	2	0	0	0	2	No	0	0
GCA_000430145.3	5089224	52.1491	4	4801	4801	4906	4	No	861	918.083
GCA_006165105.1	4763928	52.1144	1	4573	4564	4682	1	No	665	914.072
GCA_018338295.1	4747850	52.271	1	4352	4351	4472	1	from large multi-isolate project	223	943.043
GCA_003177235.1	4900176	52.1962	1	4757	4754	4874	1	No	619	905.897
GCA_002210025.1	5279746	51.8887	3	5063	5062	5343	9	contaminated	35	908.577
GCA_001623745.2	4927145	52.1621	1	4765	4765	4886	1	No	929	898.536
GCA_000494385.3	4798531	52.081	1	4461	4452	4570	1	No	357	935.847
GCA_018338775.1	4545124	52.1955	2	4173	4169	4284	2	from large multi-isolate project	190	945.855
GCA_001441225.1	4992458	52.0454	6	4712	4712	4819	6	No	1011	921.302
GCA_000626255.1	4680996	52.1748	1	4332	4332	4436	1	No	716	2012.71
GCA_018339435.1	4762670	52.2457	1	4350	4347	4471	1	from large multi-isolate project	232	940.014
GCA_001890445.1	4746969	52.1825	1	4359	4359	4481	1	No	837	943.502
GCA_006384995.1	5125257	52.0334	3	5021	5019	5140	3	contaminated	678	890.872
GCA_018141905.1	4976841	53.0504	3	1778	1778	1834	3	many frameshifted proteins	1888	3063.67
GCA_011466455.1	4850675	52.2328	2	4525	4522	4635	2	No	391	930.059
GCA_006912375.2	4717999	52.231	1	4224	4223	4343	1	from large multi-isolate project	224	960.268
GCA_003429465.1	4791341	52.0412	1	4851	4851	4951	1	No	954	843.08
GCA_009664655.1	4731476	52.2667	1	4347	4344	4467	1	No	282	947.765
GCA_003717775.1	4795465	52.0963	1	4231	4231	4331	1	No	894	923.301
GCA_000968775.2	4685841	51.7247	1	4319	4319	4441	1	No	877	931.669
GCA_900478435.1	4725066	52.127	1	4735	4735	4846	1	RefSeq annotation failed	3	859.955
GCA_004847505.1	4808476	52.2106	2	4468	4467	4583	2	No	349	933.576
GCA_001302625.1	4798993	52.0286	1	4352	4352	4460	1	many frameshifted proteins	778	883.717
GCA_011301495.1	4633005	52.2688	1	3976	3974	4089	1	many frameshifted proteins	251	919.617
GCA_003872475.2	4584738	52.2048	1	4176	4174	4293	1	from large multi-isolate project	185	951.12
GCA_015708295.1	4847913	52.1446	1	4427	4425	4549	1	No	223	951.103
GCA_003324775.1	4598348	51.4542	1	4202	4196	4312	1	No	584	928.774
GCA_013358425.1	4669238	52.2588	1	4302	4298	4411	1	No	243	938.137
GCA_005885835.1	4897615	52.0555	2	0	0	0	2	No	0	0
GCA_004768645.1	4703497	52.2173	6	4374	4371	4493	6	No	388	931.433
GCA_003589845.1	5078753	52.0856	3	4879	4877	4999	3	No	667	886.123
GCA_005899025.2	4793314	52.1859	1	4396	4395	4513	1	from large multi-isolate project	244	942.138
GCA_004136055.1	5021650	52.1782	2	4942	4941	5064	2	No	787	894.006
GCA_002761455.1	4693862	52.3469	1	4483	4483	4609	1	No	874	918.485
GCA_000625895.2	4685847	51.7382	1	4319	4319	4441	1	No	859	931.832
GCA_017094605.1	4862477	52.1668	1	4466	4463	4591	1	No	208	929.152
GCA_012053145.1	4899773	52.0143	5	4514	4504	4622	5	No	346	927.211
GCA_001447115.1	4995362	52.3157	3	4667	4667	4769	3	No	1037	920.979
GCA_009756555.1	5130533	51.9583	3	4906	4903	5025	3	No	566	907.299
GCA_009650395.1	5267724	52.0451	4	4943	4941	5062	4	No	569	909.013
GCA_000624555.2	4685845	51.7244	1	4318	4318	4440	1	No	876	931.293
GCA_016454765.1	5144041	51.7114	3	4741	4739	4855	3	No	426	929.773
GCA_003994615.1	4643828	52.1247	1	4072	4067	4170	1	many frameshifted proteins	424	905.841
GCA_011466275.1	4836041	52.1046	4	4528	4526	4641	4	No	433	924.16
GCA_001617585.1	5052184	52.108	2	4687	4687	4792	2	contaminated	336	929.485
GCA_900086565.1	4756780	52.2113	1	4376	4376	4485	1	No	0	940.533
GCA_003999215.1	4966497	52.1709	2	4751	4751	4858	2	No	595	909.509
GCA_006948385.2	5102196	52.0204	2	4751	4750	4870	2	from large multi-isolate project	376	920.097
GCA_001118185.2	4781466	52.0594	1	0	0	0	1	RefSeq annotation failed	0	0
GCA_006517155.1	4752859	52.1775	1	4319	4317	4434	1	No	357	916.373
GCA_902825515.1	4916304	52.0619	91	4728	4728	4988	91	missing ribosomal protein genes	0	906.172
GCA_002761495.1	4655223	52.282	1	4475	4475	4597	1	No	863	914.857
GCA_007972245.1	4748708	52.1231	1	4407	4405	4524	1	from large multi-isolate project	342	933.481
GCA_000623335.1	4678687	52.1721	1	4332	4332	4434	1	No	717	931.048
GCA_015697825.1	5263346	51.8247	5	4923	4920	5043	5	No	367	922.704
GCA_018340135.1	4772851	52.2443	2	4392	4390	4509	2	from large multi-isolate project	217	941.338
GCA_001705055.1	4797690	52.1733	2	4568	4568	4686	2	No	702	909.762
GCA_003641305.1	4985867	52.1188	1	4905	4901	5020	1	No	673	889.034
GCA_000624595.2	4685848	51.7238	1	4317	4317	4439	1	No	877	931.489
GCA_006696945.2	4761338	52.2177	1	0	0	0	1	from large multi-isolate project	0	0
GCA_002220345.1	4686254	52.1675	1	4548	4548	4655	1	No	968	900.201
GCA_003581245.2	4893756	52.1901	1	4557	4549	4668	1	No	246	929.121
GCA_008759235.2	5049609	52.1529	2	4642	4638	4757	2	from large multi-isolate project	313	931.248
GCA_004564195.1	4760321	52.179	1	4587	4587	4708	1	No	878	908.315
GCA_001535315.2	4943967	52.1436	2	4577	4577	4697	2	No	1024	929.461
GCA_002900325.1	4742945	52.2444	1	4373	4373	4479	1	No	499	946.841
GCA_001448705.2	4940239	52.1222	1	4718	4715	4836	1	No	783	901.793
GCA_018339855.1	4717552	52.2796	1	4422	4419	4546	1	from large multi-isolate project	293	919.89
GCA_001832255.2	5173570	51.4342	1	4705	4699	4814	1	No	479	933.489
GCA_003589825.1	5067523	52.1256	3	4889	4887	5007	3	No	669	886.464
GCA_000624015.2	4685841	51.7248	1	4319	4319	4441	1	No	877	931.473
GCA_000748245.2	4727570	52.2505	1	4400	4399	4516	1	No	328	935.976
GCA_001278275.1	4538916	52.2329	1	3722	3722	3834	1	many frameshifted proteins	890	890.027
GCA_000283735.1	5069994	52.2496	3	4871	4871	4977	3	contaminated	840	910.204
GCA_000335875.2	4745329	52.1639	2	4434	4434	4546	2	No	644	919.702
GCA_006228345.1	4923922	51.9817	2	4620	4617	4732	2	No	527	922.079
GCA_016454685.1	4873684	52.1918	3	4545	4543	4656	3	No	306	929.92
GCA_014432665.2	4769974	52.2459	2	4396	4391	4508	2	from large multi-isolate project	223	936.473
GCA_003717035.1	5001453	51.856	2	4429	4429	4527	2	No	1030	919.938
GCA_009650055.1	4744949	52.248	1	4348	4345	4466	1	No	330	945.107
GCA_006165265.1	4841410	52.1154	1	4668	4659	4777	1	No	706	909.152
GCA_000750415.2	4679126	52.1724	1	4364	4364	4471	1	No	607	927.976
GCA_003073495.1	5114779	51.7384	2	4898	4890	5010	2	No	752	904.421
GCA_001652385.2	4930422	52.1124	2	4600	4597	4719	2	No	251	928.714
GCA_003856755.1	4828397	52.112	1	4606	4606	4713	1	No	425	912.691
GCA_001969425.1	5262033	51.9092	2	4902	4902	5027	2	contaminated	1119	923.067
GCA_002953175.1	5151049	52.0765	2	4792	4786	4906	2	No	875	872.508
GCA_907163185.1	5301194	51.8749	3	0	0	0	3	RefSeq annotation failed	0	0
GCA_005870975.2	4849707	52.2089	2	0	0	0	2	from large multi-isolate project	0	0
GCA_001692555.1	4788923	52.1051	2	4471	4471	4594	2	No	829	931.558
GCA_004762845.1	4617517	52.3399	1	4321	4317	4439	1	partial	353	932.212
GCA_900635085.1	4926237	52.1468	1	5815	5815	5925	1	RefSeq annotation failed	1	710.573
GCA_002761395.1	4547966	52.3275	1	4336	4336	4459	1	No	819	918.367
GCA_000715155.2	4857390	52.2134	2	4805	4805	4913	2	No	720	881.608
GCA_000623075.2	4685848	51.7282	1	4319	4319	4441	1	No	878	931.444
GCA_001185215.1	4678365	52.1718	1	4299	4299	4409	1	No	622	927.428
GCA_004194635.5	4856714	52.0768	2	4550	4546	4667	2	No	442	930.249
GCA_000750435.1	4678377	52.172	1	4361	4361	4470	1	No	608	927.725
GCA_000272755.4	4875940	52.2394	2	4367	4367	4481	2	No	703	936.594
GCA_016454185.1	4794742	52.1567	1	4398	4395	4516	1	No	261	940.206
GCA_001973785.2	4774176	52.0945	3	4404	4402	4524	3	No	227	930.757
GCA_000626415.2	4685736	51.652	1	4253	4253	4375	1	No	865	917.557

## Sheet: Table S2
Table S2. Metadata of the Salmonella enterica assemblies. Presented are initial metadata from the BioSample database and the host-wise groups used in the current study, and assemblies lacking annotations marked as ‘missing’.
Strain	Isolation source	Serovar	Subspecies	Accession	Lat_lon	Geo	Host	Host disease	NCBI
LT2	missing	Typhimurium	enterica	SAMN02604315	missing	missing	missing	missing	GCA_000006945.2
Ty2	missing	Typhi	enterica	SAMN02604095	missing	missing	missing	missing	GCA_000007545.1
SC-B67	missing	Choleraesuis	enterica	SAMN02603109	missing	missing	missing	missing	GCA_000008105.1
P125109	missing	Enteritidis	enterica	SAMEA1705941	53 N 2 W	missing	missing	missing	GCA_000009505.1
287/91	missing	Gallinarum	enterica	SAMEA1705927	23 S 46 W	Brazil	missing	missing	GCA_000009525.1
ATCC 9150	missing	Paratyphi A	enterica	SAMN02604316	missing	missing	missing	missing	GCA_000011885.1
SL254	missing	Newport	enterica	SAMN02604062	missing	missing	missing	missing	GCA_000016045.1
RKS4594	missing	Paratyphi C	enterica	SAMN02603245	missing	missing	missing	missing	GCA_000018385.1
RSK2980	missing	62:z4,z23:-	arizonae	SAMN02604141	missing	missing	missing	missing	GCA_000018625.1
SPB7	missing	Paratyphi B	enterica	SAMN02603951	missing	missing	missing	missing	GCA_000018705.1
SL476	missing	Heidelberg	enterica	SAMN02604067	missing	missing	missing	missing	GCA_000020705.1
CVM19633	missing	Schwarzengrund	enterica	SAMN02604064	missing	missing	missing	missing	GCA_000020745.1
SL483	missing	Agona	enterica	SAMN02604068	missing	missing	missing	missing	GCA_000020885.1
CT_02021853	missing	Dublin	enterica	SAMN02604065	missing	missing	missing	missing	GCA_000020925.1
14028S	missing	Typhimurium	enterica	SAMN02604137	missing	missing	missing	missing	GCA_000022165.1
AKU_12601	missing	Paratyphi A	enterica	SAMEA1705953	25 N 67 E	missing	missing	missing	GCA_000026565.1
D23580	missing	Typhimurium	enterica	SAMEA2272777	missing	Malawi:Blantyre	Homo sapiens	missing	GCA_000027025.1
ST4/74	missing	Typhimurium	enterica	SAMN02602988	missing	missing	missing	missing	GCA_000188735.1
507440-20	Environmental swab	Montevideo	enterica	SAMN00710608	missing	USA:RI	Environment	missing	GCA_000188955.5
CT18	missing	Typhi	enterica	SAMEA1705914	10.76 N 106.66 W	missing	missing	missing	GCA_000195995.1
SL1344	missing	Typhimurium	enterica	SAMEA3138382	missing	missing	missing	missing	GCA_000210855.2
UK-1	missing	Typhimurium	enterica	SAMN02602986	missing	missing	missing	missing	GCA_000213635.1
RKS5078	missing	Gallinarum/pullorum	enterica	SAMN02603246	missing	missing	missing	missing	GCA_000235545.1
42N	missing	Montevideo	enterica	SAMN00754299	missing	missing	Homo sapiens	missing	GCA_000238455.3
ATCC 10729	missing	Pomona	enterica	SAMN00754430	missing	missing	missing	missing	GCA_000240905.3
P-stx-12	missing	Typhi	enterica	SAMN02603101	missing	India	Homo sapiens	missing	GCA_000245535.1
798	missing	Typhimurium	enterica	SAMN02604223	missing	missing	Sus scrofa domesticus	missing	GCA_000252875.1
B182	Stool	Heidelberg	enterica	SAMN02603149	missing	France	Bos taurus	missing	GCA_000258365.1
Levine 1	Environment	Newport	enterica	SAMN05172397	missing	USA:VA	missing	missing	GCA_000271885.2
Levine 15	Environment	Newport	enterica	SAMN05172398	missing	USA:VA	missing	missing	GCA_000271905.2
CVM 21550	missing	Newport	enterica	SAMN01765627	missing	missing	Sus scrofa domesticus	missing	GCA_000272715.4
CVM 22513	missing	Newport	enterica	SAMN01805325	missing	USA:NC	Bos taurus	missing	GCA_000272735.4
CVM 21538	missing	Newport	enterica	SAMN01765628	missing	missing	Gallus gallus	missing	GCA_000272755.4
CVM 22425	missing	Newport	enterica	SAMN01813481	missing	USA: AZ	Bos taurus	missing	GCA_000272775.4
CVM 21554	missing	Newport	enterica	SAMN01813483	missing	USA:IL	Sus scrofa domesticus	missing	GCA_000272795.2
CVM N18486	Meat: ground	Newport	enterica	SAMN01816117	missing	USA:NM	Meleagris gallopavo	missing	GCA_000272815.2
CVM N1543	Meat	Newport	enterica	SAMN01816118	missing	USA:GA	Bos taurus	missing	GCA_000272835.4
CVM 22462	missing	Newport	enterica	SAMN01813482	missing	USA:AZ	Canis lupus familiaris	missing	GCA_000272895.3
77-1427	missing	Enteritidis	enterica	SAMN01041143	missing	USA:RI	Homo sapiens	missing	GCA_000280315.2
T000240	missing	Typhimurium	enterica	SAMD00000683	missing	missing	missing	missing	GCA_000283735.1
CDC_2010K_0968	missing	Enteritidis	enterica	SAMN01041170	missing	USA:OH	Homo sapiens	missing	GCA_000329365.2
ATCC 9120	missing	Pullorum	enterica	SAMN01805317	missing	missing	Homo sapiens	missing	GCA_000330485.2
18569	Meat	Enteritidis	enterica	SAMN01041085	missing	Mexico	Avian	missing	GCA_000335875.2
9184	missing	Gallinarum	enterica	SAMN00811241	missing	missing	missing	missing	GCA_000335995.2
CFSAN001992	Stool	Javiana	enterica	SAMN01832085	missing	USA:AZ	Homo sapiens	missing	GCA_000341425.1
U288	missing	Typhimurium	enterica	SAMN02604233	missing	missing	missing	missing	GCA_000380325.1
Ty21a	Lab strain	Typhi	enterica	SAMN02603210	missing	missing	Lab	missing	GCA_000385905.1
CFSAN002069	Meat	Heidelberg	enterica	SAMN01832089	missing	USA:WA	Gallus gallus	missing	GCA_000430085.2
41578	Stool	Heidelberg	enterica	SAMN01088008	missing	USA:OH	Homo sapiens	missing	GCA_000430105.1
CFSAN002050	Plant	Cubana	enterica	SAMN01832088	missing	USA: AZ	Environment	missing	GCA_000430125.1
CFSAN001921	Meat	Typhimurium	enterica	SAMN01832087	missing	USA:NY	Gallus gallus	missing	GCA_000430145.3
08-1736	missing	4,5,12:i:-	enterica	SAMN02212496	missing	missing	missing	missing	GCA_000430165.1
CFSAN000189	Meat	Bareilly	enterica	SAMN01823701	missing	India	Environment	missing	GCA_000439415.1
USMARC-S3124.1	Meat	Newport	enterica	SAMN02297856	40 N 120 W	USA: BIFSCo Region 2	Bos taurus	missing	GCA_000442415.1
S06004	missing	Pullorum	enterica	SAMN02603462	missing	missing	missing	missing	GCA_000444445.1
CDC1983-67	missing	Pullorum	enterica	SAMN01884234	missing	missing	missing	missing	GCA_000462995.1
RM6836	missing	Thompson	enterica	SAMN02604282	missing	missing	missing	missing	GCA_000473275.1
WA_14882	Stool	Newport	enterica	SAMN02415193	missing	missing	Homo sapiens	missing	GCA_000483715.2
460004 2-1	Food	Agona	enterica	SAMN02415150	missing	missing	Environment	missing	GCA_000484195.3
SGSC 2215	missing	Heidelberg	enterica	SAMN01087969	missing	Brazil	missing	missing	GCA_000486045.2
SGSC 2206	missing	Saintpaul	enterica	SAMN01805318	missing	France	Homo sapiens	missing	GCA_000486165.2
SGSC 2193	missing	Typhimurium	enterica	SAMN01823705	missing	France	missing	missing	GCA_000486345.2
ATCC 8391	missing	Thompson	enterica	SAMN01823736	missing	missing		missing	GCA_000486365.2
TXSC_TXSC08-19	Meat	Tennessee	enterica	SAMN01813424	missing	USA:TX	Fish	missing	GCA_000486405.2
ATCC 15791	missing	Sloterdijk	enterica	SAMN01805326	missing	Netherlands	Homo sapiens	missing	GCA_000486445.2
ATCC 43845	missing	Senftenberg	enterica	SAMN01823733	missing	missing	missing	missing	GCA_000486525.2
ATCC 10717	missing	Rubislaw	enterica	SAMN01823732	missing	missing	missing	missing	GCA_000486585.2
ATCC 11511	missing	Paratyphi A	enterica	SAMN01823726	missing	missing	missing	missing	GCA_000486725.2
ATCC 7378	missing	Panama	enterica	SAMN01805327	missing	USA: NY	Homo sapiens	missing	GCA_000486765.2
250	Stool	Oranienburg	enterica	SAMN01805331	missing	missing	Bos taurus	missing	GCA_000486815.2
ATCC 49284	missing	Minnesota	enterica	SAMN01823721	missing	missing	missing	missing	GCA_000486855.2
ATCC 51958	missing	Mbandaka	enterica	SAMN01823720	missing	missing	missing	missing	GCA_000486915.2
420	Farm: Dairy	Muenster	enterica	SAMN01813420	missing	USA:PA	Environment	missing	GCA_000487015.2
315	Stool	Muenster	enterica	SAMN01805332	missing	USA:NC	Bos taurus	missing	GCA_000487035.2
ATCC 10720	missing	Inverness	enterica	SAMN01823716	missing	missing	missing	missing	GCA_000487155.2
ATCC 11997	missing	Chester	enterica	SAMN01823711	missing	missing	missing	missing	GCA_000487255.2
ATCC 10708	missing	Choleraesuis	enterica	SAMN01823712	missing	missing	missing	missing	GCA_000487295.3
ATCC 51960	missing	Albany	enterica	SAMN01823708	missing	missing	missing	missing	GCA_000487515.2
ATCC BAA-1592	Plant	Anatum	enterica	SAMN01813417	missing	USA: PA	Environment	missing	GCA_000487575.2
ATCC 6017	missing	Abony	enterica	SAMN01823751	missing	missing	missing	missing	GCA_000487615.2
CFSAN001080	Plant	Bredeney	enterica	SAMN01813431	missing	missing	Environment	missing	GCA_000487775.2
ATCC 35640	Water	Abaetetuba	enterica	SAMN01813419	missing	Argentina: Zaiman	Environment	missing	GCA_000487915.2
SGSC 2518	missing	Stanleyville	enterica	SAMN01823707	missing	United Kingdom: Scotland	missing	missing	GCA_000487935.2
ATCC BAA-1673	missing	Poona	enterica	SAMN01805328	missing	missing	Iguana	missing	GCA_000493295.2
DT2	missing	Typhimurium	enterica	SAMEA2272227	missing	missing	missing	missing	GCA_000493535.2
DT104	missing	Typhimurium	enterica	SAMEA2272504	missing	missing	missing	missing	GCA_000493675.1
392869-2	missing	Agona	enterica	SAMN02415169	missing	missing	missing	missing	GCA_000494385.3
24249	missing	Agona	enterica	SAMN02641385	missing	missing	missing	missing	GCA_000503845.1
CFSAN001588	Stool	Cerro	enterica	SAMN02383555	missing	USA:PA	Bos taurus	missing	GCA_000505365.2
CFSAN002064	Stool	Heidelberg	enterica	SAMN01933202	missing	USA:WA	Homo sapiens	missing	GCA_000505705.1
Durban	blood	Enteritidis	enterica	SAMN02712059	29.85 S 31.01 E	South Africa: Durban	Homo sapiens	missing	GCA_000612325.1
EC20121175	Farm: Poultry	Enteritidis	enterica	SAMN02384313	missing	Canada: Manitoba	Environment	missing	GCA_000623055.2
EC20121178	Environment: Avian	Enteritidis	enterica	SAMN02384316	missing	Canada: Quebec	Environment	missing	GCA_000623095.2
EC20121179	Environment: Avian	Enteritidis	enterica	SAMN02384317	missing	Canada: Quebec	Environment	missing	GCA_000623115.2
EC20121180	Environment: Avian	Enteritidis	enterica	SAMN02384318	missing	Canada: Quebec	Environment	missing	GCA_000623135.2
EC20120005	Meat	Enteritidis	enterica	SAMN02384189	missing	Canada: Ontario	Gallus gallus	missing	GCA_000623195.2
EC20110361	missing	Enteritidis	enterica	SAMN02384167	missing	Canada: Alberta	Homo sapiens	missing	GCA_000623275.1
EC20110360	missing	Enteritidis	enterica	SAMN02384166	missing	Canada: Alberta	Homo sapiens	missing	GCA_000623295.1
EC20110359	missing	Enteritidis	enterica	SAMN02384164	missing	Canada: Alberta	Homo sapiens	missing	GCA_000623315.1
EC20110358	missing	Enteritidis	enterica	SAMN02384163	missing	Canada: Alberta	Homo sapiens	missing	GCA_000623335.1
EC20110357	missing	Enteritidis	enterica	SAMN02384162	missing	Canada: Alberta	Homo sapiens	missing	GCA_000623355.1
EC20110356	missing	Enteritidis	enterica	SAMN02384161	missing	Canada: Alberta	Homo sapiens	missing	GCA_000623375.1
SA19981857	Animal - Avian	Enteritidis	enterica	SAMN02384207	missing	Canada: Quebec	Avian	missing	GCA_000623395.2
SA19992322	Stool	Enteritidis	enterica	SAMN02384169	missing	Canada: Quebec	Homo sapiens	missing	GCA_000623455.2
SA19994216	Stool	Enteritidis	enterica	SAMN02384220	missing	Canada: Alberta	Sus scrofa domesticus	missing	GCA_000623475.2
SA19960848	Stool	Enteritidis	enterica	SAMN02384208	missing	Canada: Ontario	Gallus gallus	missing	GCA_000623615.2
SA19970510	Environment: Avian	Enteritidis	enterica	SAMN02384194	missing	Canada: Quebec	Environment	missing	GCA_000623655.2
SA19970769	Egg	Enteritidis	enterica	SAMN02384195	missing	Canada: Quebec	Gallus gallus	missing	GCA_000623675.2
SA19980677	Environment: Avian	Enteritidis	enterica	SAMN02384193	missing	Canada: Quebec	Environment	missing	GCA_000623715.2
SA19981522	Environment: Avian	Enteritidis	enterica	SAMN02384206	missing	Canada: Quebec	Environment	missing	GCA_000623735.2
SA20094352	Environment: Avian	Enteritidis	enterica	SAMN02384212	missing	Canada: Ontario	Environment	missing	GCA_000624055.2
EC20121177	Food	Enteritidis	enterica	SAMN02384315	missing	Canada: Ontario	missing	missing	GCA_000624175.2
EC20120002	Meat	Enteritidis	enterica	SAMN02384187	missing	Canada: Ontario	Gallus gallus	missing	GCA_000624395.2
SA20082034	Stool	Enteritidis	enterica	SAMN02384209	missing	Canada: Ontario	Environment	missing	GCA_000625855.2
EC20120200	Food	Enteritidis	enterica	SAMN02384250	missing	Canada: Nova Scotia	Environment	missing	GCA_000626095.2
EC20110354	missing	Enteritidis	enterica	SAMN02384160	missing	Canada: Alberta	Homo sapiens	missing	GCA_000626175.1
EC20120008	missing	Enteritidis	enterica	SAMN02384191	missing	Canada: Ontario	Reptile (unspecified)	missing	GCA_000626195.1
EC20100101	missing	Enteritidis	enterica	SAMN02384178	missing	Canada: Ontario	Gallus gallus	missing	GCA_000626215.1
EC20110221	Plant	Enteritidis	enterica	SAMN02384174	missing	Canada: Ontario	Environment	missing	GCA_000626235.1
EC20090698	Environment: Avian	Enteritidis	enterica	SAMN02384173	missing	Canada: Alberta	Environment	missing	GCA_000626255.1
EC20090641	Environment: Avian	Enteritidis	enterica	SAMN02384172	missing	Canada: Alberta	Environment	missing	GCA_000626275.2
EC20110355	Food	Enteritidis	enterica	SAMN02384171	missing	Canada: Alberta	Environment	missing	GCA_000626295.1
EC20110353	Food	Enteritidis	enterica	SAMN02384170	missing	Canada: Alberta	Environment	missing	GCA_000626315.1
EC20111175	Environment: Avian	Enteritidis	enterica	SAMN02384176	missing	Canada: Quebec	Environment	missing	GCA_000626335.1
EC20111174	Environment: Avian	Enteritidis	enterica	SAMN02384177	missing	Canada: Quebec	Environment	missing	GCA_000626355.1
EC20111095	missing	Enteritidis	enterica	SAMN02384168	missing	Canada: Quebec	Homo sapiens	missing	GCA_000626375.1
EC20100325	Food	Enteritidis	enterica	SAMN02384321	missing	Canada: Ontario	Environment	missing	GCA_000626695.2
138736	Stool	Enteritidis	enterica	SAMN02692256	32.04756 N 34.84521 E	Israel	Homo sapiens	Salmonella gastroenteritis.	GCA_000636135.1
CFSAN000661	missing	Bareilly	enterica	SAMN00991042	missing	USA:MD	Homo sapiens	missing	GCA_000698515.2
CFSAN000211	Meat	Bareilly	enterica	SAMN00989085	missing	Thailand	Fish	missing	GCA_000698715.2
VNP20009	missing	Typhimurium	enterica	SAMN02798502	missing	missing	missing	missing	GCA_000715155.2
C500	Gut	Choleraesuis	enterica	SAMN02741042	missing	China: yangzhou	Gallus gallus	missing	GCA_000742815.1
ATCC 13311	missing	Typhimurium	enterica	SAMN02943517	missing	missing	missing	missing	GCA_000743055.1
CFSAN000212	Meat	Bareilly	enterica	SAMN00862341	missing	missing	Environment	missing	GCA_000748245.2
CFSAN000228	Meat	Bareilly	enterica	SAMN00862340	missing	missing	Environment	missing	GCA_000748565.2
missing	Environment	Enteritidis	enterica	SAMN02941163	missing	Canada	Environment	missing	GCA_000750215.1
missing	missing	Enteritidis	enterica	SAMN02941164	missing	Canada	Gallus gallus	missing	GCA_000750255.1
missing	Food	Enteritidis	enterica	SAMN02941165	missing	Canada	Environment	missing	GCA_000750295.1
missing	Environment	Enteritidis	enterica	SAMN02941166	missing	Canada	Environment	missing	GCA_000750335.1
missing	Environment	Enteritidis	enterica	SAMN02941167	missing	Canada	Environment	missing	GCA_000750375.1
OLF-SE3-98983-4	Environment	Enteritidis	enterica	SAMN02937349	missing	Canada	Environment	missing	GCA_000750395.2
OLF-SE2-98984-6	Environment	Enteritidis	enterica	SAMN02937348	missing	Canada	Environment	missing	GCA_000750415.2
missing	Environment	Enteritidis	enterica	SAMN02937350	missing	Canada	Environment	missing	GCA_000750435.1
missing	Environment	Enteritidis	enterica	SAMN02937351	missing	Canada	Environment	missing	GCA_000750455.1
missing	Environment	Enteritidis	enterica	SAMN02937347	missing	Canada	Environment	missing	GCA_000750475.1
missing	Environment	Enteritidis	enterica	SAMN02937352	missing	Canada	Environment	missing	GCA_000750495.1
SEJ	missing	Enteritidis	enterica	SAMN02904629	missing	missing	missing	missing	GCA_000754375.1
RKS2983	missing	62:z36:-	arizonae	SAMN03072812	missing	USA:California	missing	missing	GCA_000756465.1
FDAARGOS_70	Abscess	missing	enterica	SAMN02934521	missing	USA	Homo sapiens	Abscess	GCA_000783815.2
50973	missing	Paratyphi A	enterica	SAMN02909989	32.04 N 118.78 E	China:Jiangsu	Homo sapiens	typhoid fever	GCA_000818075.1
CMCC 50503	missing	Paratyphi A	enterica	SAMN03076563	missing	China:Jiangsu	Homo sapiens	typhoid fever	GCA_000818115.1
L-3553	missing	Typhimurium	enterica	SAMD00002684	missing	missing	missing	missing	GCA_000828595.1
CDC 06-0532	missing	Anatum	enterica	SAMN02712195	missing	USA: United States BIFSCo Region 5	missing	missing	GCA_000940895.2
USDA-ARS-USMARC-1927	missing	Newport	enterica	SAMN02712196	missing	USA: United States BIFSCo Region 6	missing	missing	GCA_000940935.2
USDA-ARS-USMARC-1903	missing	Montevideo	enterica	SAMN02712197	missing	USA: United States BIFSCo Region 6	missing	missing	GCA_000940975.1
USDA-ARS-USMARC-1899	missing	Typhimurium	enterica	SAMN02712198	missing	USA: United States BIFSCo Region 1	missing	missing	GCA_000941015.2
1326/28	missing	Infantis	enterica	SAMEA3106395	missing	United Kingdom	Gallus gallus	missing	GCA_000953495.1
USDA-ARS-USMARC-1175	missing	Anatum	enterica	SAMN02712199	missing	USA: United States BIFSCo Region 3	missing	missing	GCA_000963535.2
CDC 2011K-0870	missing	Typhimurium	enterica	SAMN02712200	missing	USA: BIFSCo Region 7	missing	missing	GCA_000973645.1
CDC 86-0391	Stool	Montevideo	enterica	SAMN02716891	missing	USA	Homo sapiens	missing	GCA_000973665.2
CDC 2010K-2159	Stool	Newport	enterica	SAMN02716903	missing	USA: BIFSCo Region 7	Homo sapiens	missing	GCA_000973685.2
USDA-ARS-USMARC-1735	Meat	Anatum	enterica	SAMN02716852	missing	USA: BIFSCo Region 3	Bos taurus	missing	GCA_000988525.3
FORC_015	Blood	Typhimurium	enterica	SAMN03568791	missing	South Korea	Homo sapiens	missing	GCA_000993725.1
YU39	Blood	Typhimurium	enterica	SAMN03653812	20.57 N 89.39 W	Mexico: Yucatan	Homo sapiens	Salmonellosis	GCA_001006525.1
ERL103914	missing	Typhi	enterica	SAMEA2072815	missing	missing	Homo sapiens	missing	GCA_001048035.2
M223	missing	Typhi	enterica	SAMEA2156512	missing	missing	Homo sapiens	missing	GCA_001048375.2
1553	missing	Typhi	enterica	SAMEA2056951	missing	Bangladesh	Homo sapiens	missing	GCA_001079465.2
ERL052042	missing	Typhi	enterica	SAMEA2072679	missing	India	Homo sapiens	missing	GCA_001088345.2
ERL114000	missing	Typhi	enterica	SAMEA2072817	missing	Nepal	Homo sapiens	missing	GCA_001095585.2
SGB89	missing	Typhi	enterica	SAMEA2072798	missing	Morocco	Homo sapiens	missing	GCA_001104165.2
SGB90	missing	Typhi	enterica	SAMEA2072799	missing	India	Homo sapiens	missing	GCA_001104885.3
UI2120	missing	Typhi	enterica	SAMEA2067822	missing	Laos	Homo sapiens	missing	GCA_001106745.2
H12ESR00394-001A	missing	Typhi	enterica	SAMEA2150110	missing	Samoa	Homo sapiens	missing	GCA_001118185.2
76-1292	missing	Typhi	enterica	SAMEA1930246	missing	Democratic Republic of the Congo	Homo sapiens	missing	GCA_001119245.2
SGB92	missing	Typhi	enterica	SAMEA2072936	missing	Indonesia	Homo sapiens	missing	GCA_001121865.2
ERL041834	missing	Typhi	enterica	SAMEA2072498	missing	India	Homo sapiens	missing	GCA_001127485.2
ERL072973	missing	Typhi	enterica	SAMEA2072503	missing	Fiji	Homo sapiens	missing	GCA_001135805.2
ERL024120	missing	Typhi	enterica	SAMEA2072494	missing	Indonesia	Homo sapiens	missing	GCA_001148125.2
ERL082356	Blood	Typhi	enterica	SAMEA2072647	missing	India	Homo sapiens	missing	GCA_001148305.2
ERL12148	missing	Typhi	enterica	SAMEA2072789	missing	India	Homo sapiens	missing	GCA_001157245.2
H12ESR04734-001A	missing	Typhi	enterica	SAMEA2072794	missing	India	Homo sapiens	missing	GCA_001163025.2
ERL024919	missing	Typhi	enterica	SAMEA2072495	missing	Samoa	Homo sapiens	missing	GCA_001165785.2
SEE1	Egg	Enteritidis	enterica	SAMN03465493	missing	USA: Pennsylvania	Avian	missing	GCA_001185215.1
SEE2	Egg	Enteritidis	enterica	SAMN03468068	missing	USA: Pennsylvania	Avian	missing	GCA_001185245.1
FDAARGOS_54	Environment	Heidelberg	enterica	SAMN03255434	missing	Brazil	Environment	missing	GCA_001188125.2
ty3-193	missing	Typhi	enterica	SAMEA2155565	missing	Viet Nam	Homo sapiens	missing	GCA_001240865.2
0112-791	Stool	Newport	enterica	SAMN03744301	39.868098 N 75.754037 W	USA	Bos taurus	gastroenteritis	GCA_001278275.1
0211-109	Stool	Newport	enterica	SAMN03744302	39.868098 N 75.754037 W	USA	Bos taurus	gastroenteritis	GCA_001278295.1
0307-213	Stool	Newport	enterica	SAMN03744303	39.868098 N 75.754037 W	USA	Equus ferus caballus	gastroenteritis	GCA_001278315.1
33676	blood	Typhimurium	enterica	SAMN03795193	19.43 N 99.13 W	Mexico: Mexico City	Homo sapiens	Salmonellosis	GCA_001293505.1
PM016/13	Water	Typhi	enterica	SAMN03765654	missing	Malaysia: Kelantan	Environment	Typhoid fever	GCA_001302605.1
B/SF/13/03/195	missing	Typhi	enterica	SAMN03765689	missing	Malaysia: Kelantan	Homo sapiens	Typhoid fever	GCA_001302625.1
FORC_007	Food	Enteritidis	enterica	SAMN03140319	36.14 N 127.31 E	South Korea: Gyeongbuk	Environment	missing	GCA_001305235.1
RM1984	Stool	Thompson	enterica	SAMN03959817	37.92 N 122.34 W	USA: California	Homo sapiens	Salmonella gastroenteritis	GCA_001305815.1
RM1986	Stool	Thompson	enterica	SAMN03959818	37.92 N 122.34 W	USA: California	Homo sapiens	Salmonella gastroenteritis	GCA_001305835.1
OVG_041	missing	Typhi	enterica	SAMEA1904372	missing	USA	Homo sapiens	missing	GCA_001317685.2
1016889	missing	Typhi	enterica	SAMEA1903846	missing	Malawi	Homo sapiens	missing	GCA_001356455.2
80-2002	missing	Typhi	enterica	SAMEA1930249	missing	Madagascar	Homo sapiens	missing	GCA_001357935.2
129-0238-M	missing	Typhi	enterica	SAMEA2055444	missing	Tanzania	Homo sapiens	missing	GCA_001359015.2
2010-007898	Blood	Typhi	enterica	SAMEA2058419	13.28/103.84	Cambodia	Homo sapiens	missing	GCA_001360555.2
TY585	missing	Typhi	enterica	SAMEA2059020	missing	Bangladesh	Homo sapiens	missing	GCA_001361075.2
ERL034151	missing	Typhi	enterica	SAMEA2072676	missing	Indonesia	Homo sapiens	missing	GCA_001362095.2
ERL11909	missing	Typhi	enterica	SAMEA2072788	missing	Mexico	Homo sapiens	missing	GCA_001362135.2
ERL12960	missing	Typhi	enterica	SAMEA2072792	missing	India	Homo sapiens	missing	GCA_001362175.2
H12ESR00755-001A	missing	Typhi	enterica	SAMEA2072793	missing	Philippines	Homo sapiens	missing	GCA_001362195.2
SGB82	missing	Typhi	enterica	SAMEA2072934	missing	Russia	Homo sapiens	missing	GCA_001362335.2
ty3-243	missing	Typhi	enterica	SAMEA2149950	missing	Viet Nam	Homo sapiens	missing	GCA_001364695.2
1036491	missing	Typhi	enterica	SAMEA2160515	missing	Malawi	Homo sapiens	missing	GCA_001367555.2
2511STDY5462388	Stool	Weltevreden	enterica	SAMEA1904377	missing	Viet Nam	Homo sapiens	missing	GCA_001409135.1
2511STDY5712384	Stool	Weltevreden	enterica	SAMEA2336231	missing	New Caledonia	Homo sapiens	missing	GCA_001409155.1
2511STDY5712385	Blood	Weltevreden	enterica	SAMEA2336232	missing	Reunion	Homo sapiens	missing	GCA_001409175.1
2511STDY5462413	Stool	Weltevreden	enterica	SAMEA1904401	missing	Viet Nam	Homo sapiens	missing	GCA_001409195.1
SA02DT10168701	Meat	Heidelberg	enterica	SAMN04156749	missing	Canada: Quebec	Gallus gallus	missing	GCA_001441205.1
4374-12-01	Stool	Heidelberg	enterica	SAMN04156727	missing	Canada: Quebec	Homo sapiens	Salmonella gastroenteretis	GCA_001441225.1
N13-01290	Meat	Heidelberg	enterica	SAMN04156715	missing	Canada: Quebec	Meleagris gallopavo	missing	GCA_001441245.1
GT-38	Meat: ground	Anatum	enterica	SAMN04274532	36.1314 N 95.9372 W	USA: Tulsa	Meleagris gallopavo	missing	GCA_001447095.1
GT-01	Meat: ground	Anatum	enterica	SAMN04274533	36.1314 N 95.9372 W	USA: Tulsa	Meleagris gallopavo	missing	GCA_001447115.1
SA20030505	Cecal content	Kentucky	enterica	SAMN03485833	missing	Canada: Ontario	Gallus gallus	missing	GCA_001448485.2
SA20063285	Blood	Gaminara	enterica	SAMN03470707	missing	Canada: Ontario	Lacertilia	missing	GCA_001448665.2
SA20014981	Meat	Hvittingfoss	enterica	SAMN03470763	missing	Canada: Ontario, Scarborough	Crocodylus	missing	GCA_001448705.2
SA19950795	missing	Milwaukee	enterica	SAMN03485849	missing	Canada: Ontario, Ottawa	missing	missing	GCA_001448785.2
FORC_020	Blood	Typhimurium	enterica	SAMN03839051	missing	South Korea	missing	missing	GCA_001454965.1
NCTC10384	Stool	Senftenberg	enterica	SAMEA2517359	missing	missing	Homo sapiens	missing	GCA_001457675.1
CMCC50041	missing	Enteritidis	enterica	SAMN03837761	missing	Denmark	missing	missing	GCA_001484025.1
CFSAN001387	Food	Tennessee	enterica	SAMN02261218	missing	USA:GA	Environment	missing	GCA_001535315.2
missing	missing	Typhimurium	enterica	SAMEA3506109	missing	missing	missing	missing	GCA_001540845.1
FDAARGOS_94	missing	missing	missing	SAMN03996249	missing	USA	missing	missing	GCA_001558355.2
YU15	Stool	Typhimurium	enterica	SAMN03795199	20.57 N 89.39 W	Mexico:Yucatan	Homo sapiens	diarrhoea	GCA_001576255.1
SO2	Stool	Typhimurium	enterica	SAMN03798428	29.09 N 110.95 W	Mexico:Sonora	Homo sapiens	asymptomatic	GCA_001576275.1
SO3	Cerebrospinal fluid	Typhimurium	enterica	SAMN04296382	29.1 N 111 W	Mexico:Sonora	Homo sapiens	Meningitis	GCA_001577505.1
CMCST_CEPR_1	Blood	Typhi	enterica	SAMN04361532	12.409753820104937 N 78.82965887890634 E	India: Vellore	Homo sapiens	S. typhi infective Endocarditis	GCA_001597795.2
1655	Meat	Weltevreden	enterica	SAMN02568587	missing	USA:VA	Fish	missing	GCA_001612515.1
RM9437	Meat: ground	Typhimurium	enterica	SAMN04038553	39.73 N 104.99 W	USA: Colorado	Bos taurus	missing	GCA_001617585.1
USDA-ARS-USMARC-1736	Skin	Anatum	enterica	SAMN02716853	missing	USA: BIFSCo Region 2	Bos taurus	missing	GCA_001620115.1
USDA-ARS-USMARC-1765	Stool	Anatum	enterica	SAMN02716855	missing	USA: BIFSCo Region 5	Homo sapiens	missing	GCA_001620135.2
USDA-ARS-USMARC-1783	Stool	Anatum	enterica	SAMN02716860	missing	USA: BIFSCo Region 1	Homo sapiens	missing	GCA_001620155.1
USDA-ARS-USMARC-1727	Meat	Anatum	enterica	SAMN02716850	missing	USA: BIFSCo Region 3	Bos taurus	missing	GCA_001620205.2
USDA-ARS-USMARC-1676	Meat: ground	Anatum	enterica	SAMN02716848	missing	USA: BIFSCo Region 5	Bos taurus	missing	GCA_001620225.1
USDA-ARS-USMARC-1677	Meat: ground	Anatum	enterica	SAMN02716849	missing	USA: BIFSCo Region 6	Bos taurus	missing	GCA_001623545.2
USDA-ARS-USMARC-1728	Meat: ground	Anatum	enterica	SAMN02716851	missing	USA: BIFSCo Region 2	Bos taurus	missing	GCA_001623585.1
USDA-ARS-USMARC-1766	Stool	Anatum	enterica	SAMN02716856	missing	USA: BIFSCo Region 8	Homo sapiens	missing	GCA_001623625.1
CDC 2010K-1587	Stool	Typhimurium	enterica	SAMN02716879	missing	USA: BIFSCo Region 8	Homo sapiens	missing	GCA_001623645.2
USDA-ARS-USMARC-1781	Stool	Anatum	enterica	SAMN02716858	missing	USA: BIFSCo Region 8	Homo sapiens	missing	GCA_001623665.2
CDC 2011K-1702	Urine	Typhimurium	enterica	SAMN02716880	missing	USA: BIFSCo Region 7	Homo sapiens	missing	GCA_001623685.1
USDA-ARS-USMARC-1880	Meat	Typhimurium	enterica	SAMN02716867	missing	USA: BIFSCo Region 5	Bos taurus	missing	GCA_001623705.1
USDA-ARS-USMARC-1808	Meat	Typhimurium	enterica	SAMN02716861	missing	USA: BIFSCo Region 8	Bos taurus	missing	GCA_001623725.1
USDA-ARS-USMARC-1810	Meat	Typhimurium	enterica	SAMN02716863	missing	USA: BIFSCo Region 5	Bos taurus	missing	GCA_001623745.2
USDA-ARS-USMARC-1898	Meat: ground	Typhimurium	enterica	SAMN02716871	missing	USA: BIFSCo Region 3	Bos taurus	missing	GCA_001623765.2
CDC 2009K-2059	Stool	Typhimurium	enterica	SAMN02716878	missing	USA: BIFSCo Region 2	Homo sapiens	missing	GCA_001623775.1
CDC 2009K-1640	missing	Typhimurium	enterica	SAMN02716877	missing	USA: BIFSCo Region 2	Homo sapiens	missing	GCA_001623805.1
CDC H2662	missing	Typhimurium	enterica	SAMN02716865	missing	missing	Homo sapiens	missing	GCA_001623825.2
USDA-ARS-USMARC-1896	Fat	Typhimurium	enterica	SAMN02716869	missing	USA: BIFSCo Region 2	Bos taurus	missing	GCA_001623845.1
11-01855	missing	60:r:z	diarizonae	SAMN03371466	49.60 N 11.01 E	Germany: Erlangen	Homo sapiens	Salmonella gastroenteritis	GCA_001628755.1
11-01853	missing	60:r:z	diarizonae	SAMN03371464	49.60 N 11.01 E	Germany: Erlangen	Homo sapiens	Salmonella gastroenteritis	GCA_001629755.1
missing	missing	60:r:z	diarizonae	SAMN03371465	49.60 N 11.01 E	Germany: Erlangen	Homo sapiens	systemic Salmonella infection	GCA_001629775.1
OLF-00D989 87-1	Environment: Avian	Enteritidis	enterica	SAMN03328998	missing	Canada	Environment	missing	GCA_001647045.1
C629	Meat	missing	missing	SAMN04961653	missing	China	Gallus gallus	missing	GCA_001647755.1
SH12-007	human	Heidelberg	enterica	SAMN04334633	missing	Canada: Quebec	Homo sapiens	Salmonella gastroenteritis	GCA_001689935.1
SH12-003	human	Heidelberg	enterica	SAMN04334629	missing	Canada: Quebec	Homo sapiens	Salmonella gastroenteritis	GCA_001690005.1
SH14-028	Food	Heidelberg	enterica	SAMN04334672	missing	Canada: Quebec	Environment	missing	GCA_001690035.1
11-004736-1-7	Viscera	Heidelberg	enterica	SAMN05263553	missing	Canada: Ontario	Bos taurus	missing	GCA_001690055.1
CE-R2-11-0435	Meat	Heidelberg	enterica	SAMN05263538	missing	Canada: Ontario	Gallus gallus	missing	GCA_001690075.1
SA01AB09084001	Cecal content	Heidelberg	enterica	SAMN05263504	missing	Canada	Gallus gallus	missing	GCA_001690095.1
SA02DT09004001	Meat	Heidelberg	enterica	SAMN05263513	missing	Canada: British Columbia	Gallus gallus	missing	GCA_001690115.1
09-036813-1A	Stool	Heidelberg	enterica	SAMN05263546	missing	Canada: Ontario	Equus ferus caballus	missing	GCA_001690135.1
A3EZ223	missing	Heidelberg	enterica	SAMN05277890	missing	Canada: British Columbia	Homo sapiens	missing	GCA_001692495.1
AMR588-04-00435	Stool	Heidelberg	enterica	SAMN05263516	missing	Canada: Ontario	Gallus gallus	missing	GCA_001692515.1
SH13-006	missing	Heidelberg	enterica	SAMN04334642	missing	Canada: Quebec	Homo sapiens	Salmonella gastroenteritis	GCA_001692535.1
A3ES40	Food	Heidelberg	enterica	SAMN05277889	missing	Canada: British Columbia	Environment	missing	GCA_001692555.1
AMR588-04-00320	Stool	Heidelberg	enterica	SAMN05263515	missing	Canada: Ontario	Gallus gallus	missing	GCA_001692575.1
AMR588-04-00318	Stool	Heidelberg	enterica	SAMN05263514	missing	Canada: Ontario	Gallus gallus	missing	GCA_001692595.1
AMR588-04-00437	Stool	Heidelberg	enterica	SAMN05263517	missing	Canada: Ontario	Gallus gallus	missing	GCA_001692615.1
SH13-004	missing	Heidelberg	enterica	SAMN04334640	missing	Canada: Quebec	Homo sapiens	Salmonella gastroenteritis	GCA_001692635.1
SH14-009	missing	Heidelberg	enterica	SAMN04334653	missing	Canada: Quebec	Homo sapiens	Salmonella gastroenteritis	GCA_001692655.1
FORC_019	Blood	missing	missing	SAMN03896006	missing	South Korea	Homo sapiens	missing	GCA_001705055.1
NC983	Lab strain	Typhimurium	enterica	SAMN04600271	35.46 N 78.38 W	USA: North Carolina State University, Microbiology Research Laboratory	Lab	missing	GCA_001705365.1
ST931R	Blood	Typhimurium	enterica	SAMN05356919	missing	USA:Colorado	Homo sapiens	Sepsis due to Salmonella	GCA_001729225.1
CFSAN044865	Water	missing	missing	SAMN04961926	missing	missing	Environment	missing	GCA_001831555.2
CFSAN044885	Water	missing	missing	SAMN04961947	missing	missing	Environment	missing	GCA_001831915.2
	Water	60:r:e,n,x,z15	diarizonae	SAMN04961990	missing	USA:GA	Environment	missing	GCA_001832255.2
CFSAN044909	Water	Saintpaul	enterica	SAMN04961976	missing	USA:GA	Environment	missing	GCA_001833225.2
CFSAN044925	Water	missing	missing	SAMN04961992	missing	missing	Environment	missing	GCA_001833305.2
22495	missing	Typhimurium	enterica	SAMN05832834	missing	Canada	Gull (unspecified)	missing	GCA_001886995.1
22792	missing	Typhimurium	enterica	SAMN05832872	missing	Canada	Cormorant (unspecified)	missing	GCA_001887015.1
CFSAN001660	missing	Newport	enterica	SAMN05172400	missing	USA:VA	missing	missing	GCA_001890165.1
CFSAN003890	Plant	Newport	enterica	SAMN05172402	missing	USA:CA	Environment	missing	GCA_001890185.1
CFSAN003887	Plant	Newport	enterica	SAMN05172401	missing	USA:CA	Environment	missing	GCA_001890445.1
0007-33	Stool	Newport	enterica	SAMN03744300	39.868098 N 75.754037 W	USA	Bos taurus	gastroenteritis	GCA_001922165.1
RM10961	Water	Typhimurium	enterica	SAMN04125698	36.75463361562298 N 121.61740779876709 W	USA:California	Environment	missing	GCA_001922185.1
FSIS1502169	missing	Infantis	enterica	SAMN04285042	missing	USA:NC	Gallus gallus	missing	GCA_001931555.1
FSIS1502916	Meat: ground	Infantis	enterica	SAMN04364590	missing	USA:NJ	Gallus gallus	missing	GCA_001931575.1
N55391	Meat	Infantis	enterica	SAMN03988471	missing	USA:TN	Gallus gallus	missing	GCA_001931595.1
CVM44454	Environment: Clinical	Infantis	enterica	SAMN05255999	missing	USA: MA	Environment	missing	GCA_001931615.1
87	Farm: Poultry	Cerro	enterica	SAMN02910521	missing	Japan:west	Environment	missing	GCA_001941405.1
CFSAN004175	Stool	Saintpaul	enterica	SAMN05915911	missing	USA:CA	Homo sapiens	missing	GCA_001952995.1
ATCC BAA-1738	missing	Thompson	enterica	SAMN06192066	missing	missing	missing	missing	GCA_001953015.1
ATCC 39184	Lab strain	Dublin	enterica	SAMN01041081	missing	missing	Lab	missing	GCA_001953035.1
CFSAN004173	Stool	Saintpaul	enterica	SAMN05915913	missing	USA:CA	Homo sapiens	missing	GCA_001953675.1
CFSAN004174	Stool	Saintpaul	enterica	SAMN05915912	missing	USA:CA	Homo sapiens	missing	GCA_001953695.1
S01-0511	Plant	Antsalova	enterica	SAMN04160831	missing	missing	Environment	missing	GCA_001956735.1
775W (ATCC 43845)	Food	Senftenberg	enterica	SAMN05514141	42.35203766678512 N 71.06282785534859 W	USA: Massachusetts Department of Public Health	Environment	missing	GCA_001969425.1
CFSAN051873	Spleen	Enteritidis	enterica	SAMN05414452	missing	USA:PA	Mus musculus	missing	GCA_001973275.2
1422-74	Water	Crossness	enterica	SAMN04160812	missing	United Kingdom: Great Britain	Environment	missing	GCA_001975245.1
S-1824	missing	Blegdam	enterica	SAMN04160822	missing	missing	missing	missing	GCA_001975265.1
SA20060561	Stool	Apapa	enterica	SAMN04160810	missing	Canada: Ontario, Hamilton	Pogona vitticeps	missing	GCA_001975285.1
SA20113257	missing	Bardo	enterica	SAMN04160803	missing	Canada: Ontario	Meleagris gallopavo	missing	GCA_001975305.1
ST350	Food	Bergen	enterica	SAMN04160814	missing	United Kingdom	Environment	missing	GCA_001975325.1
SA20041063	missing	Borreze	enterica	SAMN04160805	missing	Canada: Ontario, Guelph	missing	missing	GCA_001975345.1
S-1087	missing	Djakarta	enterica	SAMN04160823	missing	missing	missing	missing	GCA_001975365.1
N1529-D3	missing	Hillingdon	enterica	SAMN04160821	missing	missing	missing	missing	GCA_001975385.1
ST203	Food	Johannesburg	enterica	SAMN04160815	missing	United Kingdom	Environment	missing	GCA_001975405.1
S-1501	milk	Koessen	enterica	SAMN04160824	missing	missing	missing	missing	GCA_001975425.1
SA20030536	Cecal content	Krefeld	enterica	SAMN04160800	missing	Canada: Ontario	Sus scrofa domesticus	missing	GCA_001975445.1
ST278	missing	Manchester	enterica	SAMN04160817	missing	missing	missing	missing	GCA_001975515.1
S-1843	missing	Moscow	enterica	SAMN04160826	missing	missing	missing	missing	GCA_001975555.1
S-1687	missing	Nitra	enterica	SAMN04160827	missing	missing	missing	missing	GCA_001975605.1
SA20092095	Meat	Wandsworth	enterica	SAMN04160802	missing	Canada: Ontario	Environment	missing	GCA_001975625.1
S-1850	missing	Yovokome	enterica	SAMN04160829	missing	missing	missing	missing	GCA_001975645.1
81741	Stool	Typhimurium	enterica	SAMN06185755	23.02 N 113.12 E	China:Guangdong	Homo sapiens	diarrhea	GCA_001989635.1
RM10607	milk	Typhimurium	enterica	SAMN04125827	35.20782817488055 N 120.72202205657959 W	USA:California	Zonotrichia leucophrys	missing	GCA_002009155.1
FORC_030	Stool	missing	enterica	SAMN04550937	missing	South Korea: Gangwon	Homo sapiens	missing	GCA_002079245.1
FORC_038	Food	missing	missing	SAMN04932651	missing	South Korea	Environment	missing	GCA_002119485.1
CFSAN033543	Egg	Enteritidis	enterica	SAMN03702839	missing	USA:OH	missing	missing	GCA_002128365.1
CFSAN033541	Egg	Enteritidis	enterica	SAMN03702837	missing	USA:PA	Gallus gallus	missing	GCA_002128385.1
	missing	missing	enterica	SAMN06646159	35.51 N 127.07 E	South Korea	missing	missing	GCA_002163995.1
CFSAN017963	Plant	Minnesota	enterica	SAMN02800603	missing	USA:TX	Environment	missing	GCA_002196535.1
ST1120	Stool	missing	enterica	SAMN06622672	37.34 N 127.92 E	South Korea: Kangwon-do wonju	Sus scrofa domesticus	missing	GCA_002201855.1
SA20085604	missing	missing	enterica	SAMN04160811	missing	Canada: Quebec, Saint-Hyacinthe	missing	missing	GCA_002208195.1
SA20060086	missing	Onderstepoort	enterica	SAMN04160808	missing	Canada: Ontario, Guelph	missing	missing	GCA_002208255.1
S-1267	missing	Quebec	enterica	SAMN04160828	missing	Missing	missing	missing	GCA_002208315.1
FDAARGOS_312	Meat: ground	Typhimurium	enterica	SAMN06173325	missing	USA:MD	Meleagris gallopavo	missing	GCA_002208965.2
FDAARGOS_313	Meat: ground	Hadar	enterica	SAMN06173326	missing	USA:MN	Meleagris gallopavo	missing	GCA_002209205.2
FDAARGOS_321	Stool	Typhimurium	enterica	SAMN06173334	missing	Missing	Homo sapiens	missing	GCA_002209225.2
TW-Stm6	Stool	Typhimurium	enterica	SAMN06309456	missing	Australia	Sus scrofa domesticus	missing	GCA_002210025.1
SA20034636	missing	Ouakam	enterica	SAMN04160801	missing	Canada: Ontario	Gallus gallus	missing	GCA_002211565.1
S-1643	missing	Macclesfield	enterica	SAMN04160825	missing	Missing	missing	missing	GCA_002211585.1
SA20044251	missing	65:c:z	diarizonae	SAMN04160806	missing	Canada: Ontario, Guelph	missing	missing	GCA_002211825.1
SA20041608	Stool	Waycross	enterica	SAMN04160804	missing	Canada: Ontario, Etobicoke	missing	missing	GCA_002211845.1
1315K	milk	55:k:z39	salamae	SAMN04160813	missing	Madagascar	Chamaeleonidae	missing	GCA_002211865.1
MZ0080	missing	50:k:z	diarizonae	SAMN04160830	missing	Missing	missing	missing	GCA_002211965.1
FORC_052	Plant	Enteritidis	enterica	SAMN05363482	37.520682233475725 N 126.98071287944913 E	South Korea: Seoul	Environment	missing	GCA_002220345.1
D90	missing	Indiana	enterica	SAMN07344413	34.73 N 113.70 E	China:Henan	Gallus gallus	missing	GCA_002224405.1
ST114	missing	57:z29:z42	enterica	SAMN04160816	missing	missing	missing	missing	GCA_002234475.1
SA20026234	missing	Mbandaka	enterica	SAMN06044996	missing	missing	missing	missing	GCA_002234515.1
SA20031783	missing	Saintpaul	enterica	SAMN06045033	missing	missing	missing	missing	GCA_002234735.2
SA20035215	missing	Derby	enterica	SAMN06045055	missing	missing	missing	missing	GCA_002234755.2
SA20026289	missing	Braenderup	enterica	SAMN06044997	missing	missing	missing	missing	GCA_002234775.1
SA20084699	missing	Manhattan	enterica	SAMN06045126	missing	missing	missing	missing	GCA_002234795.1
SA20100345	missing	53:-:-	arizonae	SAMN04160807	missing	Canada: Ontario, Guelph	missing	missing	GCA_002234855.1
missing	Skin	missing	enterica	SAMN06645218	missing	Germany	Gallus gallus	missing	GCA_002238275.1
CFSAN059903	Stool	Corvallis	enterica	SAMN07163935	missing	Nigeria	Bos taurus	missing	GCA_002265865.2
CFSAN059883	Stool	Eastbourne	enterica	SAMN07163931	missing	Nigeria	Bos taurus	missing	GCA_002266205.2
CFSAN059881	Stool	Stanleyville	enterica	SAMN07163933	missing	Nigeria	Bos taurus	missing	GCA_002266325.2
SGB23	Wet market	Saintpaul	enterica	SAMN07594151	1.3521 N 103.8198 E	Singapore	Environment	missing	GCA_002290205.1
FORC_051	Blood	missing	missing	SAMN05756207	missing	Korea: Seoul	Homo sapiens	missing	GCA_002313085.1
FORC_056	Meat	missing	missing	SAMN05631013	missing	South Korea: Seoul	Fish	missing	GCA_002313105.1
WW012	Food	Typhimurium	enterica	SAMN07267217	missing	China	Environment	missing	GCA_002313125.1
FDAARGOS_368	Blood	Paratyphi A	enterica	SAMN07312412	missing	USA:DC	Homo sapiens	missing	GCA_002386165.1
FDAARGOS_373	missing	Saintpaul	enterica	SAMN07312417	missing	USA:DC	Homo sapiens	missing	GCA_002386325.1
RM11065	Stool	missing	enterica	SAMN07334225	36.7 N 121.3 W	USA:San Benito, California	Canis latrans	missing	GCA_002504105.1
RM11060	Water	missing	enterica	SAMN07334224	36.21 N 121.17 W	USA:King City, California	Environment	missing	GCA_002504125.1
CFSAN064276	sediment	missing	missing	SAMN07135152	missing	USA:VA	Environment	missing	GCA_002507715.2
CFSAN060808	sediment	missing	missing	SAMN07427967	missing	USA:VA	Environment	missing	GCA_002507745.2
CFSAN060809	sediment	missing	missing	SAMN07427966	missing	USA:VA	Environment	missing	GCA_002507865.2
CFSAN060807	sediment	missing	missing	SAMN07427968	missing	USA:VA	Environment	missing	GCA_002507875.2
CFSAN070645; 4083H attTn7:: Ptrc-gfpUV-cat; dull fluorescence; 2 lactose operons	Lab strain	Tennessee	enterica	SAMN07795411	missing	USA:MD	Lab	missing	GCA_002741865.1
CFSAN070644; 24N attTn7:: Ptrc-gfpUV-cat; bright fluorescence	Lab strain	Gaminara	enterica	SAMN07795410	missing	USA:MD	Lab	missing	GCA_002741885.1
CFSAN070643; 4083H attTn7:: Ptrc-gfpUV-cat; bright fluorescence; 1 lactose operon	Lab strain	Tennessee	enterica	SAMN07795414	missing	USA:MD	Lab	missing	GCA_002741905.1
56-3991	missing	Enteritidis	enterica	SAMN06050726	missing	USA	Homo sapiens	missing	GCA_002760915.1
70-1605	missing	Enteritidis	enterica	SAMN06050728	missing	USA	Homo sapiens	missing	GCA_002760935.1
74-1357	missing	Enteritidis	enterica	SAMN06050729	missing	USA	Homo sapiens	missing	GCA_002760955.1
77-2980	missing	Enteritidis	enterica	SAMN06050730	missing	USA	Homo sapiens	missing	GCA_002760975.1
79-2359	missing	Enteritidis	enterica	SAMN06050731	missing	USA	Homo sapiens	missing	GCA_002760995.1
81-1435	missing	Enteritidis	enterica	SAMN06050732	missing	USA	Homo sapiens	missing	GCA_002761015.1
81-1706	missing	Enteritidis	enterica	SAMN06050735	missing	USA	Homo sapiens	missing	GCA_002761035.1
92-0392	missing	Enteritidis	enterica	SAMN06050736	missing	USA	Homo sapiens	missing	GCA_002761055.1
93-0639	missing	Enteritidis	enterica	SAMN06050737	missing	USA	Homo sapiens	missing	GCA_002761075.1
95-0621	missing	Enteritidis	enterica	SAMN06050738	missing	USA	Homo sapiens	missing	GCA_002761095.1
49-2444	missing	Enteritidis	enterica	SAMN06050725	missing	USA	Homo sapiens	missing	GCA_002761115.1
69-3861	missing	Enteritidis	enterica	SAMN06050727	missing	USA	Homo sapiens	missing	GCA_002761135.1
81-1607	missing	Enteritidis	enterica	SAMN06050733	missing	USA	Homo sapiens	missing	GCA_002761155.1
USDA-ARS-USMARC-1900	Skin	Montevideo	enterica	SAMN02716872	missing	USA: BIFSCo Region 3	Bos taurus	missing	GCA_002761335.1
USDA-ARS-USMARC-1901	Lymph node	Montevideo	enterica	SAMN02716873	missing	USA: BIFSCo Region 5	Bos taurus	missing	GCA_002761355.1
USDA-ARS-USMARC-1904	Meat: ground	Montevideo	enterica	SAMN02716875	missing	USA: BIFSCo Region 3	Bos taurus	missing	GCA_002761375.1
USDA-ARS-USMARC-1912	Skin	Montevideo	enterica	SAMN02716882	missing	USA: BIFSCo Region 3	Bos taurus	missing	GCA_002761395.1
CDC 07-0954	Stool	Montevideo	enterica	SAMN02716884	missing	USA: BIFSCo Region 7	Homo sapiens	missing	GCA_002761415.1
CDC 08-1942	Stool	Montevideo	enterica	SAMN02716885	missing	USA: BIFSCo Region 3	Homo sapiens	missing	GCA_002761435.1
CDC 2011K-1674	Stool	Montevideo	enterica	SAMN02716887	missing	USA: BIFSCo Region 7	Homo sapiens	missing	GCA_002761455.1
CDC 2012K-1544	Stool	Montevideo	enterica	SAMN02716888	missing	USA: BIFSCo Region 7	Homo sapiens	missing	GCA_002761475.1
CDC 2013K-0218	missing	Montevideo	enterica	SAMN02716889	missing	USA: BIFSCo Region 8	Homo sapiens	missing	GCA_002761495.1
BL10	missing	Typhimurium	enterica	SAMN07945789	23.29 N 120.27 E	Taiwan	Sus scrofa domesticus	Salmonella gastroenteritis	GCA_002762135.3
81-1705	missing	Enteritidis	enterica	SAMN06050734	missing	USA	Homo sapiens	missing	GCA_002763415.1
FDA957831-1-1	Plant	Hayindogo	enterica	SAMN04992706	missing	Mexico	Environment	missing	GCA_002777175.1
HZS154	Stool	missing	diarizonae	SAMN07633032	30.26 N 120.19 E	China: Hangzhou	Homo sapiens	bacterial enteropathy	GCA_002794415.1
FORC50	Stool	Typhimurium	enterica	SAMN06161238	37.489477 N 127.088294 E	South Korea: Seoul	Homo sapiens	Salmonella gastroenteritis	GCA_002813935.1
SJTUF10978	missing	Enteritidis	enterica	SAMN04924824	30.91 N 121.17 E	China: Shanghai	Gallus gallus	missing	GCA_002813975.1
SJTUF10984	missing	Enteritidis	enterica	SAMN04924825	31.20 N 121.40 E	China: Shanghai	Gallus gallus	missing	GCA_002813995.1
CFSAN024229	sediment	Give	enterica	SAMN03069713	missing	USA:VA	Environment	missing	GCA_002863765.1
CFSAN003307	Water	Infantis	enterica	SAMN03463818	missing	USA:VA	Environment	missing	GCA_002863785.1
MFDS1004024	Stool	missing	missing	SAMN08272061	missing	South Korea	Homo sapiens	missing	GCA_002900325.1
missing	Meat	Derby	enterica	SAMN08470240	48.4365 N 2.3538 W	France: Britany	Gallus gallus	missing	GCA_002946375.1
MFDS1004839	Food	missing	missing	SAMN08323710	missing	South Korea	Environment	missing	GCA_002946675.1
missing	missing	Typhimurium	enterica	SAMN04014872	missing	missing	missing	missing	GCA_002947135.1
PU131	Stool	Kentucky	enterica	SAMN08322104	47.7511 N 120.7401 W	USA:WA	Homo sapiens	missing	GCA_002952975.1
N17	missing	Senftenberg	enterica	SAMN08369945	missing	Switzerland	missing	missing	GCA_002953175.1
SE86	missing	Enteritidis	enterica	SAMN06311389	missing	Brazil: Rio Grande do Sul	Gallus gallus	missing	GCA_002982095.1
FDAARGOS_320	Stool	Typhimurium	enterica	SAMN06173333	missing	missing	Homo sapiens	missing	GCA_002983965.1
FDAARGOS_319	Stool	Heidelberg	enterica	SAMN06173332	missing	missing	Homo sapiens	missing	GCA_002984035.1
FDAARGOS_317	Stool	Typhimurium	enterica	SAMN06173330	missing	missing	Homo sapiens	missing	GCA_002984285.1
15-SA01028	Meat: ground	missing	enterica	SAMN08475067	missing	Germany	missing	missing	GCA_002999175.1
CFSAN064034	Fluid	missing	missing	SAMN08663433	missing	India	Homo sapiens	missing	GCA_003030105.1
CFSAN064033	Meat	missing	missing	SAMN08663434	missing	Germany	Meleagris gallopavo	missing	GCA_003030125.1
CFSAN018747	missing	Concord	enterica	SAMN08663446	missing	Czech Republic	missing	missing	GCA_003030265.1
CFSAN018746	missing	Typhimurium	enterica	SAMN08663444	missing	USA	missing	missing	GCA_003030285.1
FORC58	Stool	Typhimurium	enterica	SAMN06660623	35.82 N 127.15 E	South Korea: Jeollabuk-do, jeonju	Homo sapiens	Salmonella gastrienteritis	GCA_003031835.1
PIR00537	missing	Tennessee	enterica	SAMN08125530	missing	missing	missing	missing	GCA_003031855.1
ATCC 10722	missing	Tennessee	enterica	SAMN08125528	missing	missing	missing	missing	GCA_003031875.1
ATCC BAA-708	missing	Enteritidis	enterica	SAMN08125532	missing	missing	missing	missing	GCA_003031995.1
PIR00538	missing	Typhimurium	enterica	SAMN08125531	missing	missing	missing	missing	GCA_003032015.1
PIR00532	missing	Enteritidis	enterica	SAMN08125525	missing	missing	missing	missing	GCA_003032035.1
HFCDC-SM-846	missing	Thompson	enterica	SAMN08903186	31.52 N 117.16 E	China	Homo sapiens	diarrhea	GCA_003052785.2
CDC 2009K-0792	Stool	Montevideo	enterica	SAMN02716886	missing	USA: BIFSCo Region 7	Homo sapiens	missing	GCA_003054535.1
CDC 2010K-0257	Stool	Montevideo	enterica	SAMN02716890	missing	USA: BIFSCo Region 8	Homo sapiens	missing	GCA_003071485.1
12-01738	missing	Corvallis	enterica	SAMN08685598	missing	Germany	Avian	missing	GCA_003071545.1
361154004	Plant	Senftenberg	enterica	SAMN01816110	missing	USA:CA	Environment	missing	GCA_003073495.1
CFSAN051295	Plant	Worthington	enterica	SAMN05181543	missing	USA	Environment	missing	GCA_003073515.1
CFSAN047866	Plant	Senftenberg	enterica	SAMN04549535	missing	USA:TX	Environment	missing	GCA_003073535.1
CFSAN045763	Plant	Senftenberg	enterica	SAMN04451263	missing	USA:CA	Environment	missing	GCA_003073555.1
531954	Plant	Montevideo	enterica	SAMN00710627	missing	missing	Environment	missing	GCA_003073575.1
CFSAN045764	Plant	Montevideo	enterica	SAMN04451264	missing	USA:CA	Environment	missing	GCA_003073595.1
CFSAN051296	Plant	Montevideo	enterica	SAMN05181544	missing	USA	Environment	missing	GCA_003130605.1
DA34821	Stool	Typhimurium	enterica	SAMN09245755	missing	Germany	Homo sapiens	missing	GCA_003177235.1
DA34837	Urine	Typhimurium	enterica	SAMN09245760	missing	Sweden	Homo sapiens	missing	GCA_003177255.1
DA34827	Stool	Typhimurium	enterica	SAMN09245756	missing	Sweden	Homo sapiens	missing	GCA_003181075.1
DA34833	Stool	Typhimurium	enterica	SAMN09245758	missing	Sweden	Homo sapiens	missing	GCA_003181155.1
RM4283	Stool	Enteritidis	enterica	SAMN08768800	49.26 N 123.12 W	Canada: Vancouver	Homo sapiens	gasteroenteritis	GCA_003184325.1
RM2968	Plant	Enteritidis	enterica	SAMN08768763	38.55 N 121.76 W	USA:California	Environment	missing	GCA_003184425.1
UGA14	Blood	Typhimurium	enterica	SAMN07159261	0.0558151 N 34.542302800000016 E	Kenya	Homo sapiens	gastroenteritis	GCA_003194225.1
R16.0676	Pus	Anatum	enterica	SAMN09373897	24.94 N 121.20 E	Taiwan	Homo sapiens	infection	GCA_003231095.1
LC0541/17	Stool	Napoli	enterica	SAMN09464427	45.852157 N 9.415109 E	Italy: Lecco	Homo sapiens	Diarrhea	GCA_003296145.1
missing	missing	Enteritidis	enterica	SAMN09534371	missing	USA	missing	missing	GCA_003312565.1
SA20121591	missing	48:i:z	diarizonae	SAMN09237644	missing	missing	missing	missing	GCA_003324755.1
SA19981204	missing	63:g,z51:-	arizonae	SAMN09237643	missing	missing	missing	missing	GCA_003324775.1
SA20011914	missing	56:z10:e,n,x	salamae	SAMN09237642	missing	missing	missing	missing	GCA_003324795.1
SA20053897	missing	56:b:[1,5]	salamae	SAMN09237641	missing	missing	missing	missing	GCA_003324815.1
SA20113174	missing	Brandenburg	enterica	SAMN09237640	missing	missing	missing	missing	GCA_003324835.1
SA20064858	missing	Brandenburg	enterica	SAMN09237639	missing	missing	missing	missing	GCA_003324855.1
SA20141895	missing	Berta	enterica	SAMN09237638	missing	missing	missing	missing	GCA_003324875.1
missing	missing	missing	missing	SAMN06045011	missing	missing	missing	missing	GCA_003324915.1
missing	missing	missing	missing	SAMN06045071	missing	missing	missing	missing	GCA_003324935.1
missing	missing	missing	missing	SAMN06044983	missing	missing	missing	missing	GCA_003324955.1
missing	missing	missing	missing	SAMN06045066	missing	missing	missing	missing	GCA_003324975.1
missing	missing	missing	missing	SAMN06045063	missing	missing	missing	missing	GCA_003324995.1
missing	missing	missing	missing	SAMN06045028	missing	missing	missing	missing	GCA_003325015.1
missing	missing	missing	missing	SAMN06045182	missing	missing	missing	missing	GCA_003325035.1
missing	missing	missing	missing	SAMN06045172	missing	missing	missing	missing	GCA_003325055.1
missing	missing	missing	missing	SAMN06045239	missing	missing	missing	missing	GCA_003325075.1
missing	missing	missing	missing	SAMN06045068	missing	missing	missing	missing	GCA_003325095.1
missing	missing	missing	missing	SAMN06045107	missing	missing	missing	missing	GCA_003325115.1
missing	missing	missing	missing	SAMN06045123	missing	missing	missing	missing	GCA_003325135.1
missing	missing	missing	missing	SAMN06045069	missing	missing	missing	missing	GCA_003325155.1
missing	missing	missing	missing	SAMN06045089	missing	missing	missing	missing	GCA_003325195.1
missing	missing	missing	missing	SAMN06044987	missing	missing	missing	missing	GCA_003325215.1
missing	missing	missing	missing	SAMN06045121	missing	missing	missing	missing	GCA_003325235.1
missing	missing	missing	missing	SAMN06045058	missing	missing	missing	missing	GCA_003325255.1
missing	missing	missing	missing	SAMN06045193	missing	missing	missing	missing	GCA_003325275.1
missing	missing	missing	missing	SAMN06045076	missing	missing	missing	missing	GCA_003325315.1
SA20120345	missing	Ohio	enterica	SAMN09237646	missing	missing	missing	missing	GCA_003325335.1
LSP 389/97	feces	missing	enterica	SAMN04849646	43.356984 N 5.867930 W	Spain: Asturias	Homo sapiens	Salmonella gastroenteritis	GCA_003347075.1
FORC_075	Stool	Enteritidis	enterica	SAMN07580859	36.86590966729366 N 127.5528171192243 E	South Korea	Homo sapiens	Salmonellosis	GCA_003429365.1
BAA-1586	missing	missing	enterica	SAMN07663062	missing	missing	Homo sapiens	missing	GCA_003429425.1
BAA-1672	missing	missing	enterica	SAMN07663064	missing	missing	Homo sapiens	missing	GCA_003429445.1
Ty21a	missing	Typhi	enterica	SAMN07507058	missing	USA	Homo sapiens	missing	GCA_003429465.1
FORC_074	Stool	missing	missing	SAMN07604329	36.86590966729366 N 127.5528171192243 E	South Korea	Homo sapiens	food poisoning	GCA_003515965.1
missing	missing	Senftenberg	enterica	SAMN04014968	missing	missing	missing	missing	GCA_003571625.1
CFSAN000827	Environment	Newport	enterica	SAMN01938963	missing	USA:VA	Environment	missing	GCA_003581245.2
CVM N53043	Meat: ground	Dublin	enterica	SAMN03988299	missing	USA:MN	Bos taurus	missing	GCA_003589785.1
CVM N45955	Meat: ground	Dublin	enterica	SAMN03894186	missing	USA: OR	Meleagris gallopavo	missing	GCA_003589805.1
CVM 34981	missing	Dublin	enterica	SAMN08868707	missing	USA:AZ	Bos taurus	missing	GCA_003589825.1
CVM 22453	missing	Dublin	enterica	SAMN08868685	missing	USA:AZ	Bos taurus	missing	GCA_003589845.1
CVM 22429	missing	Dublin	enterica	SAMN08868674	missing	USA:AZ	Bos taurus	missing	GCA_003589865.1
USMARC-69835	Lymph node	Fresno	enterica	SAMN09791879	37.0902 N 95.7129 W	USA	Bos taurus	missing	GCA_003590695.1
USMARC-69838	Lymph node	Dublin	enterica	SAMN09791864	37.0902 N 95.7129 W	USA	Bos taurus	missing	GCA_003590755.1
USMARC-69840	Lymph node	Dublin	enterica	SAMN09791878	37.0902 N 95.7129 W	USA	Bos taurus	missing	GCA_003595645.1
USMARC-69807	Meat	Dublin	enterica	SAMN09791862	37.0902 N 95.7129 W	USA	Bos taurus	missing	GCA_003595725.1
QJ-2D-Sal	Meat	Pullorum	enterica	SAMN07522555	25.24 N 103.46 E	China: Yunnan, Qujing, Yukou Poultry Co.	Gallus gallus	missing	GCA_003606225.1
CFSAN000191	Meat	Bareilly	enterica	SAMN00860590	missing	Thailand	Fish	missing	GCA_003627015.2
10TTU468x	Lymph node	Lubbock	enterica	SAMN10176433	missing	USA: Texas	Bos taurus	missing	GCA_003641265.1
11TTUC-046	Lymph node	Montevideo	enterica	SAMN10176436	31.97 N 99.9 W	USA: Texas	Bos taurus	missing	GCA_003641285.1
11TTU1615b	Lymph node	Mbandaka	enterica	SAMN10176435	missing	USA: Texas	Bos taurus	missing	GCA_003641305.1
11TTU1590	Lymph node	Lubbock	enterica	SAMN10176521	missing	USA: Texas	Bos taurus	missing	GCA_003641325.1
NCM 61	Meat	Enteritidis	enterica	SAMN10103914	31.95 N 118.73 E	China: Anhui	Gallus gallus	missing	GCA_003663765.1
SEO	Stool	Enteritidis	enterica	SAMN10250222	39.9 N 116 E	China: Beijing	Homo sapiens	gastroenteritis	GCA_003691385.1
CFSAN076215	Plant	Anatum	enterica	SAMN10243029	missing	USA	Environment	missing	GCA_003710125.1
CFSAN076211	Plant	Oranienburg	enterica	SAMN10243031	missing	USA	Environment	missing	GCA_003710145.1
CFSAN076214	Plant	Enteritidis	enterica	SAMN10243028	missing	Canada	Environment	missing	GCA_003710165.1
CFSAN076210	missing	Tennessee	enterica	SAMN10272908	missing	USA	Homo sapiens	missing	GCA_003710185.1
CFSAN076213	Plant	Mbandaka	enterica	SAMN10243030	missing	Turkey	Environment	missing	GCA_003710205.1
311189_221186	missing	Typhi	enterica	SAMN09320528	missing	missing	missing	missing	GCA_003716995.1
311189_220186	missing	Typhi	enterica	SAMN09320527	missing	missing	missing	missing	GCA_003717015.1
311189_219186	missing	Typhi	enterica	SAMN09320526	missing	missing	missing	missing	GCA_003717035.1
311189_217103	missing	Typhi	enterica	SAMN09320523	missing	missing	missing	missing	GCA_003717055.1
311189_216103	missing	Typhi	enterica	SAMN09320522	missing	missing	missing	missing	GCA_003717075.1
311189_215186	missing	Typhi	enterica	SAMN09320521	missing	missing	missing	missing	GCA_003717095.1
311189_214186	missing	Typhi	enterica	SAMN09320520	missing	missing	missing	missing	GCA_003717115.1
311189_213186	missing	Typhi	enterica	SAMN09320519	missing	missing	missing	missing	GCA_003717135.1
311189_212186	missing	Typhi	enterica	SAMN09320518	missing	missing	missing	missing	GCA_003717215.1
311189_211186	missing	Typhi	enterica	SAMN09320517	missing	missing	missing	missing	GCA_003717285.1
311189_210186	missing	Typhi	enterica	SAMN09320516	missing	missing	missing	missing	GCA_003717355.1
311189_208186	missing	Typhi	enterica	SAMN09320514	missing	missing	missing	missing	GCA_003717395.1
311189_208103	missing	Typhi	enterica	SAMN09320513	missing	missing	missing	missing	GCA_003717435.1
311189_207186	missing	Typhi	enterica	SAMN09320512	missing	missing	missing	missing	GCA_003717455.1
311189_206186	missing	Typhi	enterica	SAMN09320511	missing	missing	missing	missing	GCA_003717475.1
311189_205186	missing	Typhi	enterica	SAMN09320510	missing	missing	missing	missing	GCA_003717515.1
311189_204186	missing	Typhi	enterica	SAMN09320509	missing	missing	missing	missing	GCA_003717535.1
311189_202186	missing	Typhi	enterica	SAMN09320507	missing	missing	missing	missing	GCA_003717575.1
343077_260153	missing	Typhi	enterica	SAMN09320564	missing	missing	missing	missing	GCA_003717615.1
343077_255118	missing	Typhi	enterica	SAMN09320563	missing	missing	missing	missing	GCA_003717635.1
343077_228157	missing	Typhi	enterica	SAMN09320562	missing	missing	missing	missing	GCA_003717655.1
343077_228140	missing	Typhi	enterica	SAMN09320561	missing	missing	missing	missing	GCA_003717675.1
343077_215174	missing	Typhi	enterica	SAMN09320560	missing	missing	missing	missing	GCA_003717695.1
343077_214162	missing	Typhi	enterica	SAMN09320559	missing	missing	missing	missing	GCA_003717715.1
343077_214135	missing	Typhi	enterica	SAMN09320558	missing	missing	missing	missing	GCA_003717735.1
343077_213147	missing	Typhi	enterica	SAMN09320557	missing	missing	missing	missing	GCA_003717755.1
343077_212159	missing	Typhi	enterica	SAMN09320556	missing	missing	missing	missing	GCA_003717775.1
343077_212138	missing	Typhi	enterica	SAMN09320555	missing	missing	missing	missing	GCA_003717795.1
343077_211171	missing	Typhi	enterica	SAMN09320554	missing	missing	missing	missing	GCA_003717815.1
343076_294172	missing	Typhi	enterica	SAMN09320553	missing	missing	missing	missing	GCA_003717835.1
343076_269157	missing	Typhi	enterica	SAMN09320552	missing	missing	missing	missing	GCA_003717855.1
343076_253155	missing	Typhi	enterica	SAMN09320551	missing	missing	missing	missing	GCA_003717875.1
343076_252143	missing	Typhi	enterica	SAMN09320550	missing	missing	missing	missing	GCA_003717895.1
343076_249107	missing	Typhi	enterica	SAMN09320549	missing	missing	missing	missing	GCA_003717915.1
343076_248190	missing	Typhi	enterica	SAMN09320548	missing	missing	missing	missing	GCA_003717935.1
343076_241106	missing	Typhi	enterica	SAMN09320547	missing	missing	missing	missing	GCA_003717955.1
343076_232188	missing	Typhi	enterica	SAMN09320546	missing	missing	missing	missing	GCA_003717975.1
343076_227128	missing	Typhi	enterica	SAMN09320545	missing	missing	missing	missing	GCA_003717995.1
343076_217103	missing	Typhi	enterica	SAMN09320544	missing	missing	missing	missing	GCA_003718015.1
343076_202113	missing	Typhi	enterica	SAMN09320543	missing	missing	missing	missing	GCA_003718035.1
311189_291186	missing	Typhi	enterica	SAMN09320542	missing	missing	missing	missing	GCA_003718055.1
311189_282186	missing	Typhi	enterica	SAMN09320541	missing	missing	missing	missing	GCA_003718075.1
311189_269186	missing	Typhi	enterica	SAMN09320540	missing	missing	missing	missing	GCA_003718095.1
311189_268186	missing	Typhi	enterica	SAMN09320539	missing	missing	missing	missing	GCA_003718115.1
311189_268103	missing	Typhi	enterica	SAMN09320538	missing	missing	missing	missing	GCA_003718135.1
311189_256186	missing	Typhi	enterica	SAMN09320537	missing	missing	missing	missing	GCA_003718155.1
311189_255186	missing	Typhi	enterica	SAMN09320536	missing	missing	missing	missing	GCA_003718175.1
311189_252186	missing	Typhi	enterica	SAMN09320535	missing	missing	missing	missing	GCA_003718195.1
311189_232103	missing	Typhi	enterica	SAMN09320533	missing	missing	missing	missing	GCA_003718235.1
311189_231186	missing	Typhi	enterica	SAMN09320532	missing	missing	missing	missing	GCA_003718255.1
311189_224186	missing	Typhi	enterica	SAMN09320531	missing	missing	missing	missing	GCA_003718275.1
311189_223186	missing	Typhi	enterica	SAMN09320530	missing	missing	missing	missing	GCA_003718295.1
311189_222186	missing	Typhi	enterica	SAMN09320529	missing	missing	missing	missing	GCA_003718315.1
343078_273110	missing	Typhi	enterica	SAMN09320578	missing	missing	missing	missing	GCA_003718355.1
343078_256191	missing	Typhi	enterica	SAMN09320577	missing	missing	missing	missing	GCA_003718375.1
343078_251131	missing	Typhi	enterica	SAMN09320576	missing	missing	missing	missing	GCA_003718395.1
343078_228140	missing	Typhi	enterica	SAMN09320575	missing	missing	missing	missing	GCA_003718415.1
343078_223175	missing	Typhi	enterica	SAMN09320574	missing	missing	missing	missing	GCA_003718435.1
343078_211126	missing	Typhi	enterica	SAMN09320573	missing	missing	missing	missing	GCA_003718455.1
343078_203125	missing	Typhi	enterica	SAMN09320572	missing	missing	missing	missing	GCA_003718475.1
343078_201101	missing	Typhi	enterica	SAMN09320571	missing	missing	missing	missing	GCA_003718495.1
343077_292148	missing	Typhi	enterica	SAMN09320570	missing	missing	missing	missing	GCA_003718515.1
343077_286126	missing	Typhi	enterica	SAMN09320569	missing	missing	missing	missing	GCA_003718535.1
343077_285138	missing	Typhi	enterica	SAMN09320568	missing	missing	missing	missing	GCA_003718555.1
343077_281186	missing	Typhi	enterica	SAMN09320567	missing	missing	missing	missing	GCA_003718575.1
343077_278127	missing	Typhi	enterica	SAMN09320566	missing	missing	missing	missing	GCA_003718595.1
343077_267164	missing	Typhi	enterica	SAMN09320565	missing	missing	missing	missing	GCA_003718615.1
311189_218186	missing	Typhi	enterica	SAMN09320525	missing	missing	missing	missing	GCA_003718635.1
311189_201186	missing	Typhi	enterica	SAMN09320506	missing	missing	missing	missing	GCA_003718655.1
311189_239103	missing	Typhi	enterica	SAMN09320534	missing	missing	missing	missing	GCA_003719215.1
311189_203186	missing	Typhi	enterica	SAMN09320508	missing	missing	missing	missing	GCA_003719235.1
311189_209186	missing	Typhi	enterica	SAMN09320515	missing	missing	missing	missing	GCA_003719255.1
311189_217186	missing	Typhi	enterica	SAMN09208111	missing	missing	missing	missing	GCA_003719555.1
FORC_080	Stool	Virchow	enterica	SAMN08098100	36.86590966729366 N 127.5528171192243 E	South Korea	Homo sapiens	food poisoning	GCA_003856755.1
ATCC 14028	Meat	Typhimurium	enterica	SAMN10485463	missing	missing	Gallus gallus	missing	GCA_003864015.1
ATCC 8400	missing	Senftenberg	enterica	SAMN10485461	missing	missing	missing	missing	GCA_003864035.1
ATCC 8387	missing	Montevideo	enterica	SAMN10485462	missing	missing	missing	missing	GCA_003864055.1
SGSC 2238	missing	Paratyphi B	enterica	SAMN01933104	missing	France	Homo sapiens	missing	GCA_003869075.2
CFSAN029945	Soil	missing	missing	SAMN03464044	missing	USA:GA	Environment	missing	GCA_003872395.2
CFSAN028548	Plant	6,7:m,t:-	salamae	SAMN03285119	missing	USA:CT	Environment	missing	GCA_003872475.2
CFSAN029895	Soil	missing	missing	SAMN03463994	missing	USA:NC	Environment	missing	GCA_003872625.2
7	Water	Thompson	enterica	SAMN10261268	missing	Mexico	Environment	missing	GCA_003902395.2
Sa64	missing	Derby	enterica	SAMN10491298	missing	China	missing	missing	GCA_003931815.1
5	cecum	Heidelberg	enterica	SAMN09741727	27.0547 S 52.3706 W	Brazil:Santa Catarina	Gallus gallus	missing	GCA_003971525.1
CFSAN067218	missing	Heidelberg	enterica	SAMN08737531	missing	USA:PA	Homo sapiens	missing	GCA_003986635.1
CFSAN067217	missing	Typhimurium var. 5-	enterica	SAMN08737533	missing	USA:PA	Homo sapiens	missing	GCA_003986655.1
CFSAN067216	missing	Typhimurium var. 5-	enterica	SAMN08274661	missing	USA:PA	Homo sapiens	missing	GCA_003986675.1
RSE36	Meat	42:r:-	salamae	SAMN10638920	missing	Rwanda:Rulindo	missing	missing	GCA_003994555.1
RSE15	missing	Mikawasima	enterica	SAMN10638899	missing	Rwanda:Rulindo	Homo sapiens	gastroenteritis	GCA_003994575.1
RSE13	missing	Mikawasima	enterica	SAMN10638897	missing	Rwanda:Rulindo	Homo sapiens	gastroenteritis	GCA_003994595.1
RSE10	Farm	Stanleyville	enterica	SAMN10638894	missing	Rwanda:Rulindo	Capra aegagrus	not applicable	GCA_003994615.1
RSE09	Farm	42:r:-	salamae	SAMN10638893	missing	Rwanda:Rulindo	Ovis aries	not applicable	GCA_003994635.1
RSE04	Farm	Typhimurium	enterica	SAMN10638888	missing	Rwanda:Rulindo	Sus scrofa domesticus	not applicable	GCA_003994655.1
RSE42	Meat	42:r:-	salamae	SAMN10638926	missing	Rwanda:Rulindo	missing	missing	GCA_003994675.1
RSE39	Meat	Stanleyville	enterica	SAMN10638923	missing	Rwanda:Rulindo	missing	missing	GCA_003994695.1
RSE30	Meat	Stanleyville	enterica	SAMN10638914	missing	Rwanda:Rulindo	missing	missing	GCA_003994715.1
RSE24	missing	Waycross	enterica	SAMN10638908	missing	Rwanda:Rulindo	Homo sapiens	gastroenteritis	GCA_003994735.1
RSE03	Farm	Bareilly	enterica	SAMN10638887	missing	Rwanda:Rulindo	Sus scrofa domesticus	not applicable	GCA_003994755.1
RSE01	Farm	Stanleyville	enterica	SAMN10638885	missing	Rwanda:Rulindo	Bos taurus	not applicable	GCA_003994815.1
FORC_079	Stool	Typhimurium	enterica	SAMN08277293	36.639501 N 127.329454 E	South Korea	Homo sapiens	Salmonellosis	GCA_003999215.1
B3589	blood	Typhimurium	enterica	SAMN10716141	11.81895 N 79.51495 E	India: Vellore	Homo sapiens	Extra-intestinal infection	GCA_004022525.1
CFSA122	Meat	missing	enterica	SAMN10279393	missing	China	Sus scrofa domesticus	missing	GCA_004124035.2
CFSA12	Meat	missing	enterica	SAMN10290244	missing	China: Guangxi	Sus scrofa domesticus	missing	GCA_004124055.2
CFSA244	Meat	missing	enterica	SAMN10290237	missing	China: Jiangxi	Sus scrofa domesticus	missing	GCA_004124095.2
CFSA1096	Meat	missing	enterica	SAMN10291458	missing	China: Hubei	Sus scrofa domesticus	missing	GCA_004124155.2
CFSA629	Egg	missing	enterica	SAMN10291586	missing	China: Guangdong	Avian	missing	GCA_004124175.2
CFSA231	Meat	missing	enterica	SAMN10291561	missing	China: Hubei	Sus scrofa domesticus	missing	GCA_004124195.2
CFSA664	Meat	missing	enterica	SAMN10292850	missing	China: Jiangsu	Gallus gallus	missing	GCA_004124215.2
16-SA00356	milk	61:k:1,5,(7)	diarizonae	SAMN10441277	missing	Germany	Ovis aries	missing	GCA_004126495.1
FORC_078	Stool	missing	missing	SAMN08449845	missing	South Korea	Homo sapiens	food poisoning	GCA_004135835.1
CDC 2009K-1331	Stool	Newport	enterica	SAMN02716901	missing	USA: BIFSCo Region 3	Homo sapiens	missing	GCA_004136035.1
USDA-ARS-USMARC-1924	Skin	Newport	enterica	SAMN02716894	missing	USA: BIFSCo Region 2	Bos taurus	missing	GCA_004136055.1
USDA-ARS-USMARC-1925	Skin	Newport	enterica	SAMN02716895	missing	USA: BIFSCo Region 2	Bos taurus	missing	GCA_004136075.1
USDA-ARS-USMARC-1926	Meat	Newport	enterica	SAMN02716896	missing	USA: BIFSCo Region 2	Bos taurus	missing	GCA_004136095.1
CDC 2012K-0663	Stool	Newport	enterica	SAMN02716905	missing	USA: BIFSCo Region 2	Homo sapiens	missing	GCA_004136115.1
USDA-ARS-USMARC-1928	Lymph node	Newport	enterica	SAMN02716897	missing	USA: BIFSCo Region 2	Bos taurus	missing	GCA_004136135.1
USDA-ARS-USMARC-1929	Meat: ground	Newport	enterica	SAMN02716898	missing	USA: BIFSCo Region 8	Bos taurus	missing	GCA_004136155.1
CDC 2012K-0938	Stool	Newport	enterica	SAMN02716906	missing	USA: BIFSCo Region 8	Homo sapiens	missing	GCA_004136175.1
LXYSH	missing	Typhi	enterica	SAMN09630442	30.16 N 120.11 E	China: Zhejiang	Homo sapiens	Infectious shock	GCA_004136335.1
sg_wt5	Wet market	Albany	enterica	SAMN08848549	1.3521 N 103.8198 E	Singapore	Environment	missing	GCA_004194605.3
sg_wt8	Wet market	Stanley	enterica	SAMN08848595	1.3521 N 103.8198 E	Singapore	Environment	missing	GCA_004194615.2
sg_wt7	Wet market	Typhimurium	enterica	SAMN08848603	1.3521 N 103.8198 E	Singapore	Environment	missing	GCA_004194625.2
sg_ww281	Wet market	Brancaster	enterica	SAMN08848556	1.3521 N 103.8198 E	Singapore	Environment	missing	GCA_004194635.5
1989-01-01	missing	41:z4,z23:-	arizonae	SAMN02568554	missing	missing	missing	missing	GCA_004222725.2
SAP18-8729	missing	Newport	enterica	SAMN09943626	missing	USA:GA	missing	missing	GCA_004224885.2
USDA-ARS-USMARC-60983	Meat	Brandenburg	enterica	SAMN08150418	missing	USA: BIFSCo Region 5	Sus scrofa domesticus	missing	GCA_004328765.1
USDA-ARS-USMARC-1913	Lymph node	Montevideo	enterica	SAMN02716883	missing	USA: BIFSCo Region 3	Bos taurus	missing	GCA_004328785.1
USDA-ARS-USMARC-1923	Skin	Newport	enterica	SAMN02716893	missing	USA: BIFSCo Region 5	Bos taurus	missing	GCA_004328805.1
USDA-ARS-USMARC-60984	Meat	Johannesburg	enterica	SAMN08150419	missing	USA: BIFSCo Region 5	Sus scrofa domesticus	missing	GCA_004328825.1
FDA925033-2-17	Plant	missing	missing	SAMN04192176	missing	Mexico	Environment	missing	GCA_004354225.1
CFSAN087304	Plant	missing	enterica	SAMN10498876	missing	USA:NJ	Environment	missing	GCA_004354245.1
FSW0104	Plant	missing	missing	SAMN02678831	missing	USA:CA	Environment	missing	GCA_004354285.1
R18.0877	Stool	Goldcoast	enterica	SAMN11129919	missing	Taiwan	Homo sapiens	missing	GCA_004358925.1
UFPRLABMOR1	Meat	Heidelberg	enterica	SAMN06560104	25.4125 S 49.2449 W	Brazil: Curitiba	Gallus gallus	missing	GCA_004564195.1
E40	missing	Typhimurium	enterica	SAMN11282387	missing	missing	missing	missing	GCA_004683925.1
E40V	missing	Typhimurium	enterica	SAMN11282551	missing	not applicable	missing	missing	GCA_004683945.1
SA20061017	Avian	Senftenberg	enterica	SAMN11029488	missing	Canada	Avian	missing	GCA_004768565.1
SA20130280	Avian	Senftenberg	enterica	SAMN11029489	missing	Canada	Avian	missing	GCA_004768585.1
5006-11-01	missing	Senftenberg	enterica	SAMN06030139	missing	Canada	Homo sapiens	missing	GCA_004768605.1
CFIAFB20170120	Food	Senftenberg	enterica	SAMN10501887	missing	Canada	Environment	missing	GCA_004768625.1
2388-12-01	missing	Hadar	enterica	SAMN06030204	missing	Canada	Homo sapiens	missing	GCA_004768645.1
CFIAFB20170121	Fod	Senftenberg	enterica	SAMN10501888	missing	Canada	Environment	missing	GCA_004768665.1
PNCS014851	missing	Typhimurium	enterica	SAMN11333145	missing	Canada: NS	Homo sapiens	missing	GCA_004792435.1
PNCS014866	missing	1,4,5,12:i:-	enterica	SAMN11333163	missing	Canada: NS	Homo sapiens	missing	GCA_004792455.1
12-0523	missing	Oranienburg	enterica	SAMN06030177	missing	Canada	Homo sapiens	missing	GCA_004798745.1
CFIAFB20170119	Food	Senftenberg	enterica	SAMN10501886	missing	Canada	Environment	missing	GCA_004798765.1
CFSAN004025	Meat	Senftenberg	enterica	SAMN02352702	missing	Mexico	Fish	missing	GCA_004798785.1
CFSAN001140	Meat	Bareilly	enterica	SAMN01816352	missing	India	Fish	missing	GCA_004847005.1
CFSAN001118	Meat	Bareilly	enterica	SAMN01816351	missing	Indonesia	Fish	missing	GCA_004847145.1
CFSAN000954	Stool	Bareilly	enterica	SAMN01942244	missing	USA:NY	Homo sapiens	missing	GCA_004847345.1
CFSAN001115	Meat	Bareilly	enterica	SAMN01816359	missing	India	Fish	missing	GCA_004847505.1
CFSAN001112	Meat	Bareilly	enterica	SAMN01816358	missing	India	Fish	missing	GCA_004847525.1
CFSAN000970	Stool	Bareilly	enterica	SAMN01942296	missing	USA:NY	Homo sapiens	missing	GCA_004847545.1
CFSAN000951	Stool	Bareilly	enterica	SAMN01942233	missing	USA:NY	Homo sapiens	missing	GCA_004847565.1
CFSAN000952	Stool	Bareilly	enterica	SAMN01942313	missing	USA:NY	Homo sapiens	missing	GCA_004847585.1
CFSAN000968	Stool	Bareilly	enterica	SAMN01942268	missing	USA:NY	Homo sapiens	missing	GCA_004847605.1
CFSAN000963	Stool	Bareilly	enterica	SAMN01942246	missing	USA:NY	Homo sapiens	missing	GCA_004847625.1
CFSAN000961	Stool	Bareilly	enterica	SAMN01942253	missing	USA:NY	Homo sapiens	missing	GCA_004847745.1
CFSAN000960	Stool	Bareilly	enterica	SAMN01942254	missing	USA:NY	Homo sapiens	missing	GCA_004847885.1
CFSAN000958	Stool	Bareilly	enterica	SAMN01942300	missing	USA:NY	Homo sapiens	missing	GCA_004848145.1
CFSAN000753	missing	Bareilly	enterica	SAMN00991048	missing	USA:MD	Homo sapiens	missing	GCA_004848405.1
CFSAN000700	missing	Bareilly	enterica	SAMN00991046	missing	USA:MD	Homo sapiens	missing	GCA_004848545.1
CFSAN000752	missing	Bareilly	enterica	SAMN00991047	missing	USA:MD	Homo sapiens	missing	GCA_004848685.1
CFSAN000669	missing	Bareilly	enterica	SAMN00991044	missing	USA:MD	Homo sapiens	missing	GCA_004848885.1
PNCS014847	missing	1,4,5,12:i:-	enterica	SAMN11333141	missing	Canada: NL	Homo sapiens	missing	GCA_004919145.1
PNCS014846	missing	1,4,5,12:i:-	enterica	SAMN11333140	missing	Canada: MB	Homo sapiens	missing	GCA_004919165.1
PNCS014849	missing	1,4,5,12:i:-	enterica	SAMN11333143	missing	Canada: MB	Homo sapiens	missing	GCA_004919185.1
PNCS014848	missing	1,4,5,12:i:-	enterica	SAMN11333142	missing	Canada: NS	Homo sapiens	missing	GCA_004919205.1
PNCS014855	missing	1,4,5,12:i:-	enterica	SAMN11333149	missing	Canada: QC	Homo sapiens	missing	GCA_004919225.1
PNCS014856	missing	Typhimurium	enterica	SAMN11333151	missing	Canada: BC	Homo sapiens	missing	GCA_004919245.1
PNCS014859	missing	1,4,5,12:i:-	enterica	SAMN11333155	missing	Canada: ON	Homo sapiens	missing	GCA_004919265.1
PNCS014850	missing	1,4,5,12:i:-	enterica	SAMN11333144	missing	Canada: QC	Homo sapiens	missing	GCA_004919285.1
PNCS014852	missing	1,4,5,12:i:-	enterica	SAMN11333146	missing	Canada: QC	Homo sapiens	missing	GCA_004919305.1
PNCS014857	missing	1,4,5,12:i:-	enterica	SAMN11333152	missing	Canada: QC	Homo sapiens	missing	GCA_004919325.1
PNCS014858	missing	1,4,5,12:i:-	enterica	SAMN11333154	missing	Canada: ON	Homo sapiens	missing	GCA_004919345.1
PNCS014862	missing	Typhimurium	enterica	SAMN11333158	missing	Canada: ON	Homo sapiens	missing	GCA_004919365.1
PNCS014863	missing	1,4,5,12:i:-	enterica	SAMN11333160	missing	Canada: BC	Homo sapiens	missing	GCA_004919385.1
PNCS014865	missing	1,4,5,12:i:-	enterica	SAMN11333162	missing	Canada: NL	Homo sapiens	missing	GCA_004919405.1
PNCS014867	missing	1,4,5,12:i:-	enterica	SAMN11333164	missing	Canada: ON	Homo sapiens	missing	GCA_004919425.1
PNCS014868	missing	1,4,5,12:i:-	enterica	SAMN11333165	missing	Canada: ON	Homo sapiens	missing	GCA_004919445.1
PNCS014873	missing	1,4,5,12:i:-	enterica	SAMN11333166	missing	Canada: QC	Homo sapiens	missing	GCA_004919465.1
7101.67	Stool	Worthington	enterica	SAMN11445819	46.947578 N 7.423210 E	Switzerland: Bern	Homo sapiens	Diarrhea	GCA_004923395.1
7102.58	Stool	Worthington	enterica	SAMN11445820	46.947578 N 7.423210 E	Switzerland: Bern	Homo sapiens	Diarrhea	GCA_004923415.2
PNCS014875	missing	1,4,5,12:i:-	enterica	SAMN11333167	missing	Canada: BC	Homo sapiens	missing	GCA_004941405.1
PNCS014861	missing	1,4,5,12:i:-	enterica	SAMN11333157	missing	Canada: ON	Homo sapiens	missing	GCA_005094845.1
PNCS014853	missing	1,4,5,12:i:-	enterica	SAMN11333147	missing	Canada: MB	Homo sapiens	missing	GCA_005144925.1
PNCS000211	missing	1,4,5,12:i:-	enterica	SAMN11333150	missing	Canada: MB	Homo sapiens	missing	GCA_005144945.1
PNCS014860	missing	1,4,5,12:i:-	enterica	SAMN11333156	missing	Canada: ON	Homo sapiens	missing	GCA_005144985.1
PNCS014864	missing	1,4,5,12:i:-	enterica	SAMN11333161	missing	Canada: BC	Homo sapiens	missing	GCA_005160365.1
PNCS014876	missing	1,4,5,12:i:-	enterica	SAMN11333168	missing	Canada: SK	Homo sapiens	missing	GCA_005160385.1
PNCS014880	missing	1,4,5,12:i:-	enterica	SAMN11333170	missing	Canada: ON	Homo sapiens	missing	GCA_005160405.1
FORC88	Blood	Typhimurium	enterica	SAMN08944422	37.57 N 128.98 E	South Korea: Seoul	Homo sapiens	Salmonella gastroenteritis	GCA_005166225.1
JT 01	missing	Indiana	enterica	SAMN08724823	30.05 N 102.54 E	China: Chengdu, Jin-Tang, Cheng-Du City	Gallus gallus	missing	GCA_005221485.1
CD-SL01	Food	California	enterica	SAMN08903161	30.05 N 102.54 E	China:Chengdu	Environment	Salmonella gastroenteritis	GCA_005222465.1
CFSAN008785	Sediment	missing	missing	SAMN02900217	missing	USA:NC	Environment	missing	GCA_005411755.2
CVM N17S535	Meat	Infantis	enterica	SAMN10132874	missing	USA:IA	Gallus gallus	missing	GCA_005414475.2
CVM N17S1245	Meat	Infantis	enterica	SAMN10133013	missing	USA:CO	Gallus gallus	missing	GCA_005415515.2
CVM N17S1349	Meat	Infantis	enterica	SAMN10133037	missing	USA:MD	Gallus gallus	missing	GCA_005447485.2
CVM N17S1265	Meat	Infantis	enterica	SAMN10133019	missing	USA:CO	Gallus gallus	missing	GCA_005447645.2
3	Water	Weltevreden	enterica	SAMN10261265	missing	Mexico	Environment	missing	GCA_005457265.2
CFSAN030601	Water	missing	missing	SAMN03464114	missing	USA:NC	Environment	missing	GCA_005532075.2
CFSAN008812	Water	missing	missing	SAMN02900244	missing	USA:NC	Environment	missing	GCA_005534535.2
missing	missing	Rough O:-:-	enterica	SAMN06030095	missing	Canada	Homo sapiens	missing	GCA_005537135.1
PNCS014879	missing	Typhimurium	enterica	SAMN11333169	missing	Canada: BC	Homo sapiens	missing	GCA_005537375.1
CVM N17S1598	Meat	Infantis	enterica	SAMN10133080	missing	USA:TN	Gallus gallus	missing	GCA_005545055.2
CVM N17S816	Meat	Infantis	enterica	SAMN10242836	missing	USA:PA	Gallus gallus	missing	GCA_005549915.2
FCC0123	Plant	Montevideo	enterica	SAMN02678532	missing	USA:CA	Environment	missing	GCA_005576575.1
OSF005645	Plant	missing	missing	SAMN02265272	missing	USA:CA	Environment	missing	GCA_005576595.1
missing	missing	13:g,z51:-	arizonae	SAMN11492378	missing	USA	missing	missing	GCA_005601095.2
CFSAN029894	Water	missing	missing	SAMN03463993	missing	USA:NC	Environment	missing	GCA_005606535.2
CFSAN024144	Water	Miami	missing	SAMN03069628	missing	USA:VA	Environment	missing	GCA_005676255.2
CVM N17S376	Meat	Infantis	enterica	SAMN10132842	missing	USA:SD	Gallus gallus	missing	GCA_005767655.2
TJWQ005	missing	Typhimurium	enterica	SAMN11665396	missing	China:Tianjin	Homo sapiens	missing	GCA_005844025.1
missing	missing	Paratyphi C	enterica	SAMN11785349	missing	USA	missing	missing	GCA_005870975.2
missing	Blood	Typhi	enterica	SAMN11792777	55.38 N 12.28 E	Denmark	Homo sapiens	Typhoid fever	GCA_005885835.1
SAP17-7399	Stool	Typhimurium	enterica	SAMN11787767	missing	USA:WA	Homo sapiens	missing	GCA_005885855.1
SAP17-7699	Stool	Typhimurium	enterica	SAMN11787765	missing	USA:WA	Homo sapiens	missing	GCA_005885875.1
SAP17-7299	Stool	Typhimurium	enterica	SAMN11787766	missing	USA:WA	Homo sapiens	missing	GCA_005885895.1
SAP17-8290	Stool	Typhimurium	enterica	SAMN11786967	missing	USA:NM	Homo sapiens	missing	GCA_005885935.1
SAP18-0432	missing	Enteritidis	enterica	SAMN09943619	missing	USA:GA	missing	missing	GCA_005889955.1
SAP18-H9654	Stool	Enteritidis	enterica	SAMN09943628	missing	USA:GA	missing	missing	GCA_005889975.1
PNCS009880	missing	Rough O:-:-	enterica	SAMN06030081	missing	Canada	Homo sapiens	missing	GCA_005890095.1
SA20070548	Meat	1,4,5,12:i:-	enterica	SAMN10833327	missing	Canada: Quebec	Sus scrofa domesticus	missing	GCA_005890175.1
CFSAN029662	Food	missing	enterica	SAMN03354386	missing	USA:MD	Environment	missing	GCA_005899025.2
5	Water	Saintpaul	enterica	SAMN10261267	missing	Mexico	Environment	missing	GCA_005930995.1
CFSAN024152	Water	missing	missing	SAMN03069636	missing	USA:VA	Environment	missing	GCA_005936085.2
CFSAN029868	Water	missing	missing	SAMN03463967	missing	USA:GA	Environment	missing	GCA_005946705.2
SA20082869	missing	1,4,5,12:i:-	enterica	SAMN10833328	missing	Canada: Quebec	missing	missing	GCA_005954705.1
CFSAN008813	Water	missing	missing	SAMN02900245	missing	USA:NC	Environment	missing	GCA_005991765.2
CFSAN029855	Water	missing	missing	SAMN03463954	missing	USA:NC	Environment	missing	GCA_006016765.2
08-0466	missing	missing	missing	SAMN07151155	missing	USA	missing	missing	GCA_006051055.2
68-4603	missing	missing	missing	SAMN07151169	missing	USA	missing	missing	GCA_006051135.2
14028	missing	Typhimurium	enterica	SAMN10537407	missing	missing	missing	missing	GCA_006088735.1
CFSAN029943	Water	missing	missing	SAMN03464042	missing	USA:GA	Environment	missing	GCA_006090915.2
2014K-0203	missing	missing	missing	SAMN07151159	missing	USA	missing	missing	GCA_006112595.2
USDA-ARS-USMARC-76332	missing	Agona	enterica	SAMN08177984	missing	missing	missing	missing	GCA_006165105.1
USDA-ARS-USMARC-76335	missing	Agona	enterica	SAMN08178024	missing	missing	missing	missing	GCA_006165125.1
USDA-ARS-USMARC-76338	missing	Agona	enterica	SAMN08178053	missing	missing	missing	missing	GCA_006165145.1
USDA-ARS-USMARC-76340	missing	Agona	enterica	SAMN08178172	missing	missing	missing	missing	GCA_006165165.1
USDA-ARS-USMARC-76333	missing	Agona	enterica	SAMN08177985	missing	missing	missing	missing	GCA_006165185.1
USDA-ARS-USMARC-76336	missing	Agona	enterica	SAMN08178026	missing	missing	missing	missing	GCA_006165205.1
USDA-ARS-USMARC-76337	missing	Agona	enterica	SAMN08178051	missing	missing	missing	missing	GCA_006165225.1
USDA-ARS-USMARC-76339	missing	Agona	enterica	SAMN08178170	missing	missing	missing	missing	GCA_006165245.1
USDA-ARS-USMARC-76341	missing	Agona	enterica	SAMN08178174	missing	missing	missing	missing	GCA_006165265.1
USDA-ARS-USMARC-76334	missing	Agona	enterica	SAMN08178012	missing	missing	missing	missing	GCA_006165285.1
CFSAN073554	Water	missing	missing	SAMN08595305	missing	USA:VA	Environment	missing	GCA_006199285.2
CFSAN073546	Water	missing	missing	SAMN08595501	missing	USA:VA	Environment	missing	GCA_006199305.2
Sal-5364	Stool	Goldcoast	enterica	SAMN11353131	25.07 N 121.18 E	Taiwan: Taoyuan	Homo sapiens	gastroenteritis	GCA_006228345.1
CFSAN073553	Water	missing	missing	SAMN08595295	missing	USA:VA	Environment	missing	GCA_006315305.2
OSF056662	Food	missing	missing	SAMN06033750	missing	USA:KY	Environment	missing	GCA_006344865.2
SAP18-6199	missing	Typhimurium	enterica	SAMN09943633	missing	USA:GA	missing	missing	GCA_006351805.1
FDAARGOS_765	Lab Strain	missing	missing	SAMN11056480	missing	USA:VA	Lab	missing	GCA_006364755.1
FDAARGOS_768	Lab Strain	missing	missing	SAMN11056483	missing	USA:VA	Lab	missing	GCA_006365335.1
10ST07093	Stool	Typhimurium	enterica	SAMN09302771	27.4698 S 153.0251 E	Australia	Homo sapiens	Salmonella gastroenteritis	GCA_006384195.1
01ST04081	Stool	Typhimurium	enterica	SAMN09302772	27.4698 S 153.0251 E	Australia	Homo sapiens	Salmonella gastroenteritis	GCA_006384995.1
SA20143792	missing	1,4,5,12:i:-	enterica	SAMN10833329	missing	Canada: Alberta	missing	missing	GCA_006385115.1
FARPER-219	Liver;spleen	Infantis	enterica	SAMN11252736	14.06 S 75.73 W	Peru	Gallus gallus	missing	GCA_006402875.1
GSJ/2016-Sal.-018	missing	missing	missing	SAMN12070264	missing	China: Guangzhou	missing	missing	GCA_006461325.2
GSJ/2017-Sal.-009	Food	missing	missing	SAMN12070255	missing	China: Guangzhou	Environment	missing	GCA_006461415.2
SH11G0791	Stool	Thompson	enterica	SAMN11979405	31.22 N 121.10 E	China:Shanghai	Homo sapiens	missing	GCA_006516995.1
SJTUF12519v2	Stool	Enteritidis	enterica	SAMN11979404	31.22 N 121.10 E	China:Shanghai	Homo sapiens	missing	GCA_006517015.1
SJTUF87912v2	missing	Indiana	enterica	SAMN11979402	31.22 N 121.10 E	China:Shanxi	Gallus gallus	missing	GCA_006517035.1
SJTUF12367v2	Stool	Enteritidis	enterica	SAMN11979403	31.22 N 121.10 E	China:Shanghai	Homo sapiens	missing	GCA_006517055.1
SJTUF13520v2	missing	Indiana	enterica	SAMN11979401	31.22 N 121.10 E	China:Shanghai	Gallus gallus	missing	GCA_006517075.1
CFSAN003959	Plant	Anatum	enterica	SAMN02709277	missing	Mexico	Environment	missing	GCA_006517135.1
CFSAN003961	Plant	Anatum	enterica	SAMN02352684	missing	Mexico	Environment	missing	GCA_006517155.1
SGSC 2240	Plant	Paratyphi B	enterica	SAMN01933106	missing	France	Environment	missing	GCA_006518555.2
SGSC 2239	missing	Paratyphi B	enterica	SAMN01933105	missing	France	Homo sapiens	missing	GCA_006519455.2
FDA0945290-S001-001	environmental swab	Mbandaka	enterica	SAMN09537686	missing	USA:IL	Environment	missing	GCA_006520715.2
FDA161736	Meat	Derby	enterica	SAMN02843585	missing	Viet Nam	Fish	missing	GCA_006651685.2
CVM N17S1126	Meat: ground	Infantis	enterica	SAMN09771024	missing	USA:TN	Meleagris gallopavo	missing	GCA_006685825.2
CVM N58631	Meat: ground	Heidelberg	enterica	SAMN05416424	missing	USA:CT	Meleagris gallopavo	missing	GCA_006695545.2
2016K-0213	missing	missing	missing	SAMN07152253	missing	USA	missing	missing	GCA_006696945.2
CVM N40391	Meat: ground	Saintpaul	enterica	SAMN05201855	missing	USA:NM	Meleagris gallopavo	missing	GCA_006697045.2
FARPER-220	Liver;spleen	Javiana	enterica	SAMN11252889	14.06 S 75.73 W	Peru	Gallus gallus	missing	GCA_006740725.1
missing	missing	Senftenberg	enterica	SAMD00171749	missing	Japan	missing	missing	GCA_006741505.1
72-4606	missing	missing	missing	SAMN07151153	missing	USA	missing	missing	GCA_006760965.2
CFSAN024184	Water	missing	missing	SAMN03069668	missing	USA:VA	Environment	missing	GCA_006846945.2
CFSAN012373	Meat: ground	missing	missing	SAMN03218223	missing	USA:TX	Bos taurus	missing	GCA_006855945.2
FDA00008277	Food	missing	missing	SAMN03083790	missing	USA:TX	Environment	missing	GCA_006858285.2
CFSAN029878	Water	missing	missing	SAMN03463977	missing	USA:GA	Environment	missing	GCA_006868905.2
CFSAN029882	Water	missing	missing	SAMN03463981	missing	USA:GA	Environment	missing	GCA_006870005.2
CFSAN029927	Water	missing	missing	SAMN03464026	missing	USA:GA	Environment	missing	GCA_006873825.2
USDA15WA-1	Meat	4,5,12:i:-	enterica	SAMN04088947	missing	USA:WA	Sus scrofa domesticus	missing	GCA_006874805.1
CFSAN001013	missing	missing	salamae	SAMN03700936	missing	missing	missing	missing	GCA_006912375.2
CFSAN008783	Water	missing	missing	SAMN02900215	missing	USA:NC	Environment	missing	GCA_006949785.2
2010K-2057	missing	missing	missing	SAMN07151175	missing	USA	missing	missing	GCA_006967565.2
MAC15	Stool	missing	missing	SAMN09519168	missing	China: Sichuan	Bos grunniens	diarrhae	GCA_006969245.1
87-0091	missing	missing	missing	SAMN07151161	missing	USA	missing	missing	GCA_007019045.2
CFSAN001008	missing	Brandenburg	enterica	SAMN03700890	missing	missing	missing	missing	GCA_007230335.2
FORC098	Plant	Typhimurium	enterica	SAMN09378347	37.57 N 128.98000000000002 E	South Korea: Seoul	Environment	missing	GCA_007431545.1
CFSAN029516	Plant	Shamba	enterica	SAMN03329748	missing	USA:SC	Environment	missing	GCA_007473075.2
CFSAN073549	Sediment	missing	enterica	SAMN08595551	missing	USA:VA	Environment	missing	GCA_007484345.2
CFSAN022642	missing	Pullorum	enterica	SAMN03652142	missing	missing	missing	missing	GCA_007500235.2
CFSAN022627	missing	Pullorum	enterica	SAMN03652127	missing	missing	missing	missing	GCA_007626135.2
CFSAN012509	Plant	Sandiego	enterica	SAMN03218229	missing	USA:CA	Environment	missing	GCA_007626775.2
CFSAN073555	Water	missing	missing	SAMN08595307	missing	USA:VA	Environment	missing	GCA_007634455.2
FDA833961-41	Environmental swab	missing	missing	SAMN02847684	missing	USA:VA	Environment	missing	GCA_007635275.2
CVM N53023	Meat: ground	Heidelberg	enterica	SAMN03988280	missing	USA:GA	Meleagris gallopavo	missing	GCA_007758295.2
CVM N16S133	Meat: ground	Saintpaul	enterica	SAMN08114010	missing	USA:MD	Meleagris gallopavo	missing	GCA_007765355.2
CVM N16S321	Meat: ground	Heidelberg	enterica	SAMN08114190	missing	USA:NY	Meleagris gallopavo	missing	GCA_007765995.2
CVM N58011	Meat	Johannesburg	enterica	SAMN04576680	missing	USA:NY	Gallus gallus	missing	GCA_007815565.2
CVM N52030	Meat: ground	Saintpaul	enterica	SAMN03988231	missing	USA:MN	Meleagris gallopavo	missing	GCA_007816835.2
FORC93	Plant	Braenderup	enterica	SAMN09873985	37.57 N 128.96 E	South Korea: Seoul	Environment	missing	GCA_007833775.1
CVM N18S1246	Meat	Infantis	enterica	SAMN12360162	missing	USA:MO	Gallus gallus	missing	GCA_007864305.2
ST1539	Meat	missing	enterica	SAMN10352160	37.50189543 N 127.48753832 E	South Korea	Anas platyrhynchos	missing	GCA_007923125.1
CFSAN079101	Plant	missing	missing	SAMN08833175	missing	USA	Environment	missing	GCA_007971865.1
CFSAN079094	Plant	missing	missing	SAMN08833160	missing	USA	Environment	missing	GCA_007972065.1
CFSAN078398	Plant	missing	missing	SAMN08773302	missing	USA:UT	Environment	missing	GCA_007972245.1
CFSAN079104	Plant	missing	missing	SAMN08833169	missing	USA	Environment	missing	GCA_007972405.1
CFSAN079107	Plant	missing	missing	SAMN08833157	missing	USA	Environment	missing	GCA_007972985.1
CVM N19S1233	Meat: ground	Infantis	missing	SAMN12525558	missing	USA:TN	Meleagris gallopavo	missing	GCA_007977065.2
CFSAN012496	Plant	Infantis	enterica	SAMN03218226	missing	USA:FL	Environment	missing	GCA_008025235.2
CFSAN028549	Plant	Newport	enterica	SAMN03285120	missing	USA:CT	Environment	missing	GCA_008029255.2
91264	missing	Infantis	enterica	SAMN03478587	missing	United Kingdom: South of England	Homo sapiens	missing	GCA_008111065.2
SL-312	missing	Heidelberg	enterica	SAMN12603255	missing	missing	Gallus gallus	missing	GCA_008124065.1
SA20114778WT	missing	Bredeney	enterica	SAMN12603253	missing	missing	Meleagris gallopavo	missing	GCA_008124445.1
14028S	missing	Typhimurium	enterica	SAMN12086474	41.3083 N 72.9279 W	missing	missing	missing	GCA_008244785.1
14028S	missing	Typhimurium	enterica	SAMN12086475	41.3083 N 72.9279 W	missing	missing	missing	GCA_008244805.1
14028S	missing	Typhimurium	enterica	SAMN12086476	41.3083 N 72.9279 W	missing	missing	missing	GCA_008244825.1
14028S	missing	Typhimurium	enterica	SAMN12086477	41.3083 N 72.9279 W	missing	missing	missing	GCA_008244845.1
PT1	missing	Enteritidis	enterica	SAMN12634962	missing	Denmark: Roskilde	missing	missing	GCA_008313815.1
FJC33	Anal swab	Indiana	enterica	SAMN12287751	25.20 N 117.30 E	China: Fujian	missing	missing	GCA_008330205.1
QH	milk	missing	missing	SAMN12715008	missing	China	Bos grunniens	missing	GCA_008386295.1
CVM N17S349	Meat: ground	Infantis	enterica	SAMN09770935	missing	USA:SC	Meleagris gallopavo	missing	GCA_008457375.2
CVM N17S637	Meat	Infantis	enterica	SAMN09770951	missing	USA:MN	Gallus gallus	missing	GCA_008457465.2
CVM N17S1040	Meat	Infantis	enterica	SAMN09771004	missing	USA:NY	Gallus gallus	missing	GCA_008504465.2
CVM N17S990	Meat: ground	Infantis	enterica	SAMN09770996	missing	USA:MN	Meleagris gallopavo	missing	GCA_008504985.2
CVM N17S1442	Mixed parts	Infantis	enterica	SAMN09771054	missing	USA:SC	missing	missing	GCA_008505445.2
CVM N17S1105	Meat	Infantis	enterica	SAMN09771020	missing	USA:SC	Gallus gallus	missing	GCA_008505585.2
CVM N17S1509	Meat	Infantis	enterica	SAMN09771069	missing	USA:GA	Gallus gallus	missing	GCA_008505865.2
CVM N17S041	Meat: ground	Infantis	enterica	SAMN09770862	missing	USA:GA	Meleagris gallopavo	missing	GCA_008539015.2
CFSAN022622	Meat	Newport	enterica	SAMN03652122	missing	USA:AR	Gallus gallus	missing	GCA_008606925.2
CFSAN022621	missing	Newport	enterica	SAMN03652121	missing	USA:TX	Equus ferus caballus	missing	GCA_008606975.2
CFSAN022635	missing	Dublin	enterica	SAMN03652135	missing	USA:CO	Felis catus domesticus	missing	GCA_008607005.2
2018K-0756	Blood	Typhi	enterica	SAMN12774580	missing	Pakistan	Homo sapiens	Typhoid	GCA_008705215.1
AR-0407	missing	Concord	enterica	SAMN12648957	missing	missing	missing	missing	GCA_008727535.1
AR-0406	missing	Corvallis	enterica	SAMN12648956	missing	missing	missing	missing	GCA_008727555.1
AR-0405	missing	Senftenberg	enterica	SAMN12648955	missing	missing	missing	missing	GCA_008727575.1
AR-0404	missing	Heidelberg	enterica	SAMN12648954	missing	missing	missing	missing	GCA_008727595.1
AR-0403	missing	Stanley	enterica	SAMN12648953	missing	missing	missing	missing	GCA_008727615.1
AR-0402	missing	Cubana	enterica	SAMN12648952	missing	missing	missing	missing	GCA_008727635.1
AR-0401	missing	Albert	enterica	SAMN12648951	missing	missing	missing	missing	GCA_008727655.1
CFSAN096147	missing	missing	missing	SAMN12547576	missing	USA:MI	missing	missing	GCA_008728495.1
CFSAN024441	missing	Tennessee	enterica	SAMN04323529	missing	missing	missing	missing	GCA_008730735.2
CVM N19S0145	Meat	Infantis	enterica	SAMN12842771	missing	USA:MD	Sus scrofa domesticus	missing	GCA_008750115.2
CVM N19S0641	Meat	Infantis	enterica	SAMN12843061	missing	USA:PA	Gallus gallus	missing	GCA_008757635.2
CVM N19S0679	Meat	Infantis	enterica	SAMN12843063	missing	USA:NY	Gallus gallus	missing	GCA_008757795.2
CVM N19S0611	Meat: ground	Infantis	enterica	SAMN12843039	missing	USA:NC	Meleagris gallopavo	missing	GCA_008759235.2
CVM N19S0552	Meat: ground	Infantis	enterica	SAMN12843007	missing	USA:TX	Meleagris gallopavo	missing	GCA_008759735.2
CVM N19S0388	Meat	Infantis	enterica	SAMN12842902	missing	USA:SD	Gallus gallus	missing	GCA_008761195.2
AD19	Aborted material	missing	enterica	SAMN12608379	36.01 N 116.23 E	China: Shandong Province	Equus africanus asinus	apoblema	GCA_008807355.1
CVM N19S0949	Meat	Infantis	enterica	SAMN12897351	missing	USA:TX	Gallus gallus	missing	GCA_008857885.2
CVM N18S2238	Meat: ground	Albany	enterica	SAMN12930429	missing	USA:CO	Meleagris gallopavo	missing	GCA_008917945.2
S61394	Blood	missing	missing	SAMN10914546	missing	China	Homo sapiens	bacteremia	GCA_008931225.1
S44712	Stool	missing	missing	SAMN10914547	missing	China: Hangzhou	Homo sapiens	acute gastroenteritis	GCA_008931245.1
PNCS007087	missing	1,4,5,12:i:-	enterica	SAMN11333153	missing	Canada: SK	Homo sapiens	missing	GCA_009017295.1
PNCS014881	missing	1,4,5,12:i:-	enterica	SAMN11333171	missing	Canada: BC	Homo sapiens	missing	GCA_009017315.1
PNCS007098	missing	1,4,5,12:i:-	enterica	SAMN11333159	missing	Canada: SK	Homo sapiens	missing	GCA_009017335.1
PJM1	missing	Muenster	enterica	SAMN12916230	missing	China: Guang Dong		missing	GCA_009184685.1
CFSAN001066	Meat	Senftenberg	enterica	SAMN03700980	missing	USA:PA	Environment	missing	GCA_009221265.2
12888	Cloacal swab	Schwarzengrund	enterica	SAMN13031564	23.5475 S 46.63611 W	Brazil	Gallus gallus	colonization	GCA_009387895.1
9355	Cloacal swab	Schwarzengrund	enterica	SAMN13031563	23.5475 S 46.63611 W	Brazil	Gallus gallus	colonization	GCA_009388185.1
SL26	Gut	Typhimurium	enterica	SAMN10076456	22.20 N 101.05 W	Mexico: San Luis Potosi	Bos taurus	missing	GCA_009497835.1
SO21	Meat	Typhimurium	enterica	SAMN10076455	29.09 N 110.95 W	Mexico: Sonora	Bos taurus	missing	GCA_009497855.1
CVM N16S103	Meat	Infantis	enterica	SAMN08113982	missing	USA:PA	Gallus gallus	missing	GCA_009525455.2
CVM N16S097	Meat	Infantis	enterica	SAMN08113976	missing	USA:PA	Gallus gallus	missing	GCA_009584525.2
CVM N16S024	Meat	Infantis	enterica	SAMN08113903	missing	USA:CT	Gallus gallus	missing	GCA_009584725.2
CFSAN000189	Meat	Bareilly	enterica	SAMN01823701	missing	India	Environment	missing	GCA_009648715.1
CFSAN000752	missing	Bareilly	enterica	SAMN00991047	missing	USA:MD	Homo sapiens	missing	GCA_009648735.1
CFSAN000669	missing	Bareilly	enterica	SAMN00991044	missing	USA:MD	Homo sapiens	missing	GCA_009648755.1
41578	Stool	Heidelberg	enterica	SAMN01088008	missing	USA:OH	Homo sapiens	missing	GCA_009648795.1
SGSC 3086	missing	missing	houtenae	SAMN01933113	missing	USA:IL	Homo sapiens	missing	GCA_009648815.1
CFSAN000661	missing	Bareilly	enterica	SAMN00991042	missing	USA:MD	Homo sapiens	missing	GCA_009648835.1
AUSMDU00005056	missing	Hvittingfoss	enterica	SAMN05589873	missing	Australia	Homo sapiens	missing	GCA_009650055.1
LG24	Plant	Muenchen	enterica	SAMN13002763	37.7974 N 120.9966 W	USA: Escalon, California	Environment	missing	GCA_009650355.1
LG25	Plant	Muenchen	enterica	SAMN13002952	37.7974 N 120.9966 W	USA: Escalon, California	Environment	missing	GCA_009650375.1
LG26	Plant	Muenchen	enterica	SAMN13002973	37.7974 N 120.9966 W	USA: Escalon, California	Environment	missing	GCA_009650395.1
AUSMDU00010533	missing	Virchow	enterica	SAMN13191649	missing	Australia	Homo sapiens	missing	GCA_009664555.1
AUSMDU00010530	missing	Typhimurium	enterica	SAMN13191648	missing	Australia	Homo sapiens	missing	GCA_009664575.1
AUSMDU00010529	missing	Typhimurium	enterica	SAMN13191647	missing	Australia	Homo sapiens	missing	GCA_009664595.1
AUSMDU00010532	missing	Birkenhead	enterica	SAMN13191642	missing	Australia	Homo sapiens	missing	GCA_009664615.1
AUSMDU00008979	missing	Typhimurium	enterica	SAMN13191646	missing	Australia	Homo sapiens	missing	GCA_009664635.1
AUSMDU00010531	missing	Saintpaul	enterica	SAMN13191645	missing	Australia	Homo sapiens	missing	GCA_009664655.1
AUSMDU00010528	missing	Enteritidis	enterica	SAMN13191644	missing	Australia	Homo sapiens	missing	GCA_009664795.1
AUSMDU00010527	missing	Enteritidis	enterica	SAMN13191643	missing	Australia	Homo sapiens	missing	GCA_009664895.1
159838	Animal	Blockley	enterica	SAMN12688790	31.0461 N 34.8516 E	Israel	missing	missing	GCA_009667745.1
161365	Animal	Kentucky	enterica	SAMN12688791	31.0461 N 34.8516 E	Israel	missing	missing	GCA_009667765.1
162835	Animal	Kentucky	enterica	SAMN12688792	31.0461 N 34.8516 E	Israel	missing	missing	GCA_009667835.1
CFSAN000189	missing	Bareilly	enterica	SAMN04364135	missing	United Kingdom	Homo sapiens	missing	GCA_009667855.1
EQAS2016S1	missing	missing	enterica	SAMN10316363	unknown	unknown	missing	missing	GCA_009728795.1
CFSA300	Meat	missing	enterica	SAMN10319560	unknown	China: Beijing	Gallus gallus	missing	GCA_009728875.2
CFSA1007	Meat	missing	enterica	SAMN10319563	unknown	China: Jilin	Gallus gallus	missing	GCA_009728895.2
FDAARGOS_710	missing	missing	missing	SAMN11056425	missing	Nigeria: Ibadan	Homo sapiens	missing	GCA_009729895.1
FDAARGOS_708	missing	missing	missing	SAMN11056423	missing	Nigeria: Ibadan	Homo sapiens	missing	GCA_009729915.1
FDAARGOS_707	missing	missing	missing	SAMN11056422	missing	Nigeria: Ibadan	Homo sapiens	missing	GCA_009729935.1
FDAARGOS_688	missing	missing	missing	SAMN11056403	missing	Nigeria: Ibadan	Homo sapiens	missing	GCA_009729955.1
FDAARGOS_687	missing	missing	missing	SAMN11056402	missing	Nigeria: Ibadan	Homo sapiens	missing	GCA_009729975.1
FDAARGOS_712	missing	missing	missing	SAMN11056427	missing	Nigeria: Ibadan	Homo sapiens	missing	GCA_009730015.1
R19.2839	Blood	Typhi	enterica	SAMN13219579	missing	India:Pakistan	Homo sapiens	missing	GCA_009734305.1
PNCS009777	Stool	4,5,12:i:-	enterica	SAMN10953951	46.81 N 71.21 W	Canada: Quebec	Homo sapiens	salmonellosis	GCA_009756455.1
PNCS014875	Stool	4,5,12:i:-	enterica	SAMN10953956	49.28 N 123.12 W	Canada: Britsh Columbia	Homo sapiens	salmonellosis	GCA_009756475.1
PNCS014854	Stool	4,5,12:i:-	enterica	SAMN10953952	49.89 N 97.13 W	Canada: Manitoba	Homo sapiens	salmonellosis	GCA_009756515.1
PNCS015054	Stool	4,5,12:i:-	enterica	SAMN10953953	49.89 N 97.13 W	Canada: Manitoba	Homo sapiens	salmonellosis	GCA_009756555.1
PNCS014863	Stool	4,5,12:i:-	enterica	SAMN10953954	49.28 N 123.12 W	Canada: Britsh Columbia	Homo sapiens	salmonellosis	GCA_009756585.1
PNCS009991	Stool	4,5,12:i:-	enterica	SAMN10953955	46.81 N 71.21 W	Canada: Quebec	Homo sapiens	salmonellosis	GCA_009756605.1
SCSM4.1	Stool	missing	enterica	SAMN13509270	30 N 100 E	China:Sichuan	Gallus gallus	enteritis	GCA_009806735.1
RM13672	Stool	Typhimurium	enterica	SAMN08775946	45.54 N 123.0 W	USA: Oregon	Homo sapiens	gastroenteritis	GCA_009857075.1
NCCP 16206	Stool	Enteritidis	enterica	SAMN12340930	missing	South Korea: Gyeongnam	Homo sapiens	diarrhea	GCA_009884355.1
NCCP 16207	Stool	Typhimurium	enterica	SAMN12340931	missing	South Korea: Daejeon	Homo sapiens	diarrhea	GCA_009884375.1
114061	missing	Infantis	enterica	SAMN08732049	missing	United Kingdom: United Kingdom	Homo sapiens	missing	GCA_010004265.2
CFSAN003985	Environmental swab	Anatum	enterica	SAMN02709288	missing	USA:MA	Environment	missing	GCA_010542265.2
CFSAN012497	Food	Oranienburg	enterica	SAMN03218227	missing	USA:CO	Environment	missing	GCA_010651985.2
CFSAN028546	Plant	Weltevreden	enterica	SAMN03285117	missing	USA:MD	Environment	missing	GCA_010699505.2
SGSC 2233	missing	Paratyphi B	enterica	SAMN01933101	missing	France	Homo sapiens	missing	GCA_010732035.2
CFSAN072779	Environment	missing	missing	SAMN13527206	missing	Tunisia	Environment	missing	GCA_010848705.2
119944	Stool	Infantis	enterica	SAMN13850655	32.060275 N 34.782481 E	Israel	Homo sapiens	Salmonella gastroenteritis	GCA_010919335.1
CVM N19S0125	Meat	Infantis	enterica	SAMN12587258	missing	USA:MD	Gallus gallus	missing	GCA_010934915.2
GJ0703-2	Stool	Rissen	enterica	SAMN12657726	30.40 N 120.52 E	China	missing	missing	GCA_011057955.1
CFSAN001004	missing	Typhi	enterica	SAMN03700930	missing	missing	missing	missing	GCA_011117275.2
CVM N18S2039	Meat: ground	Infantis	enterica	SAMN12587078	missing	USA:CA	Meleagris gallopavo	missing	GCA_011182555.2
374589	missing	Adjame	enterica	SAMN14271036	53.1424 N 7.6921 W	Ireland	Homo sapiens	missing	GCA_011301315.1
409960	missing	Adjame	enterica	SAMN14271040	55.3781 N 3.4360 W	United Kingdom	Homo sapiens	missing	GCA_011301495.1
367320	missing	Adjame	enterica	SAMN14271035	53.1424 N 7.6921 W	Ireland	Homo sapiens	missing	GCA_011301835.1
435414	missing	Adjame	enterica	SAMN14271043	55.3781 N 3.4360 W	United Kingdom	Homo sapiens	missing	GCA_011302195.1
353868	missing	Adjame	enterica	SAMN14271039	55.3781 N 3.4360 W	United Kingdom	Homo sapiens	missing	GCA_011302375.1
388789	missing	Adjame	enterica	SAMN14271037	56.2639 N 9.5018 E	Denmark	Homo sapiens	missing	GCA_011302515.1
400321	missing	Adjame	enterica	SAMN14271038	55.3781 N 3.4360 W	United Kingdom	Homo sapiens	missing	GCA_011302735.1
416020	missing	Adjame	enterica	SAMN14271046	55.3781 N 3.4360 W	United Kingdom	Homo sapiens	missing	GCA_011303155.1
434304	missing	Adjame	enterica	SAMN14271044	55.3781 N 3.4360 W	United Kingdom	Homo sapiens	missing	GCA_011303355.1
YU07-18	Stool	Typhimurium	enterica	SAMN10076457	20.40 N 89.13 W	Mexico: Yucatan	Homo sapiens	Asymptomatic	GCA_011304815.1
CVM N18S2085	Meat	Infantis	enterica	SAMN12587090	missing	USA:MO	Gallus gallus	missing	GCA_011311395.2
387507	missing	Adjame	enterica	SAMN14271045	55.3781 N 3.4360 W	United Kingdom	Homo sapiens	missing	GCA_011388155.1
381330	missing	Adjame	enterica	SAMN14271041	55.3781 N 3.4360 W	United Kingdom	Homo sapiens	missing	GCA_011388175.1
2010K-2370	missing	missing	missing	SAMN08167480	missing	USA	missing	missing	GCA_011388235.1
CFSAN012498	Food	Sandiego	enterica	SAMN03218228	missing	USA:CO	Environment	missing	GCA_011436695.2
M-3471	Meat	Anatum	enterica	SAMN13074755	24.91 N 121.30 E	Taiwan: Linkou	missing	missing	GCA_011465535.1
Sal-1135	missing	Anatum	enterica	SAMN13074770	24.91 N 121.30 E	Taiwan: Linkou	Homo sapiens	gastroenteritis	GCA_011465695.1
Sal-2097	missing	Anatum	enterica	SAMN13074771	24.91 N 121.30 E	Taiwan: Linkou	Homo sapiens	gastroenteritis	GCA_011465815.1
Sal-3973	missing	Anatum	enterica	SAMN13074786	24.91 N 121.30 E	Taiwan: Linkou	Homo sapiens	gastroenteritis	GCA_011465945.1
M-3851	Meat	Anatum	enterica	SAMN13074756	24.91 N 121.30 E	Taiwan: Linkou	missing	missing	GCA_011466075.1
M-5360	Meat	Anatum	enterica	SAMN13074762	24.91 N 121.30 E	Taiwan: Linkou	missing	missing	GCA_011466275.1
Sal-3948	missing	Anatum	enterica	SAMN13074785	24.91 N 121.30 E	Taiwan: Linkou	Homo sapiens	gastroenteritis	GCA_011466455.1
Sal-4295	missing	Anatum	enterica	SAMN13074794	24.91 N 121.30 E	Taiwan: Linkou	Homo sapiens	gastroenteritis	GCA_011466595.1
Sal-4737	missing	Anatum	enterica	SAMN13074806	24.91 N 121.30 E	Taiwan: Linkou	Homo sapiens	gastroenteritis	GCA_011466775.1
Sal-5091	missing	Anatum	enterica	SAMN13074811	24.91 N 121.30 E	Taiwan: Linkou	Homo sapiens	gastroenteritis	GCA_011466815.1
ST53	missing	Typhimurium	enterica	SAMN14450163	31.23 N 121.47 E	China:Shanghai	Homo sapiens	missing	GCA_012049605.1
SE124	Meat	Enteritidis	enterica	SAMN14450174	31.23 N 121.47 E	China:Shanghai	Gallus gallus	missing	GCA_012049805.1
ST46	missing	Typhimurium	enterica	SAMN14450162	31.23 N 121.47 E	China:Shanghai	Homo sapiens	diarrhae	GCA_012050025.1
SE109	missing	Enteritidis	enterica	SAMN14450173	31.23 N 121.47 E	China:Shanghai	Homo sapiens	diarrhae	GCA_012050205.1
SE95	missing	Enteritidis	enterica	SAMN14450171	31.23 N 121.47 E	China:Shanghai	Homo sapiens	diarrhae	GCA_012050385.1
SE104	missing	Enteritidis	enterica	SAMN14450172	31.23 N 121.47 E	China:Shanghai	Homo sapiens	diarrhae	GCA_012050525.1
SE81	Blood	Enteritidis	enterica	SAMN14450170	31.23 N 121.47 E	China:Shanghai	Homo sapiens	missing	GCA_012050745.1
SE74	missing	Enteritidis	enterica	SAMN14450169	31.23 N 121.47 E	China:Shanghai	Homo sapiens	diarrhae	GCA_012050905.1
ST113	missing	Typhimurium	enterica	SAMN14450168	31.23 N 121.47 E	China:Shanghai	Homo sapiens	diarrhae	GCA_012051085.1
ST106	missing	Typhimurium	enterica	SAMN14450167	31.23 N 121.47 E	China:Shanghai	Homo sapiens	diarrhae	GCA_012051245.1
ST101	missing	Typhimurium	enterica	SAMN14450166	31.23 N 121.47 E	China:Shanghai	Homo sapiens	diarrhae	GCA_012051385.1
ST90	Stool	Typhimurium	enterica	SAMN14450165	31.23 N 121.47 E	China:Shanghai	Anas platyrhynchos	missing	GCA_012051625.1
ST56	missing	Typhimurium	enterica	SAMN14450164	31.23 N 121.47 E	China:Shanghai	Homo sapiens	diarrhae	GCA_012051825.1
SI174	Meat	Indiana	enterica	SAMN14450160	31.23 N 121.47 E	China:Shanghai	Bos taurus	missing	GCA_012052085.1
ST45	missing	Typhimurium	enterica	SAMN14450161	31.23 N 121.47 E	China:Shanghai	Homo sapiens	diarrhae	GCA_012052225.1
SI173	Pig product	Indiana	enterica	SAMN14450159	31.23 N 121.47 E	China:Shanghai	Sus scrofa domesticus	missing	GCA_012052445.1
SI102	missing	Indiana	enterica	SAMN14450154	31.23 N 121.47 E	China:Shanghai	Homo sapiens	diarrhae	GCA_012052605.1
SI115	missing	Indiana	enterica	SAMN14450157	31.23 N 121.47 E	China:Shanghai	Homo sapiens	diarrhae	GCA_012052805.1
SI170	missing	Indiana	enterica	SAMN14450158	31.23 N 121.47 E	China:Shanghai	Homo sapiens	diarrhae	GCA_012052965.1
SI111	missing	Indiana	enterica	SAMN14450156	31.23 N 121.47 E	China:Shanghai	Homo sapiens	diarrhae	GCA_012053145.1
SI108	missing	Indiana	enterica	SAMN14450155	31.23 N 121.47 E	China:Shanghai	Homo sapiens	diarrhae	GCA_012053325.1
SI96	missing	Indiana	enterica	SAMN14450153	31.23 N 121.47 E	China:Shanghai	Homo sapiens	diarrhae	GCA_012053525.1
SI43	Food	Indiana	enterica	SAMN14450150	31.23 N 121.47 E	China:Shanghai	Environment	missing	GCA_012053725.1
SI67	Chicken product	Indiana	enterica	SAMN14450151	31.23 N 121.47 E	China:Shanghai	Gallus gallus	missing	GCA_012053905.1
SI85	Chicken product	Indiana	enterica	SAMN14450152	31.23 N 121.47 E	China:Shanghai	Gallus gallus	missing	GCA_012054045.1
SG17-135	missing	Agona	enterica	SAMN14085623	missing	Australia: NSW	Chroicocephalus novaehollandiae	missing	GCA_012169275.1
OLF-FSR1_WB_Hawk_ST-33	missing	Typhimurium	enterica	SAMN14088120	missing	Canada: Ontario	Hawk	missing	GCA_012530215.1
OLF_FSR1_WB_Finch_ST-13	missing	Typhimurium	enterica	SAMN14088117	missing	Canada: British Columbia	Finch	missing	GCA_012530335.1
missing	Stool	Haardt	enterica	SAMD00168438	missing	Japan	Homo sapiens	missing	GCA_012558165.1
WAPHL_SAL-A00527	Meat: ground	Schwarzengrund	enterica	SAMN02782579	missing	USA:MD	Meleagris gallopavo	missing	GCA_012935235.1
WAPHL-SAL-A00375	Meat: ground	Schwarzengrund	enterica	SAMN02640938	missing	USA:MD	Meleagris gallopavo	missing	GCA_012935255.1
NY-N14748	Meat: ground	Saintpaul	enterica	SAMN03276122	missing	USA:CO	Meleagris gallopavo	missing	GCA_012935275.1
CFSAN103867	Egg	Senftenberg	enterica	SAMN14677225	missing	Trinidad and Tobago	Avian	missing	GCA_012957145.2
CFSAN103872	Farm: Poultry	Othmarschen	enterica	SAMN14677208	missing	Trinidad and Tobago	Environment	missing	GCA_012957185.2
CFSAN103854	Farm: Poultry	Albany	enterica	SAMN14677212	missing	Trinidad and Tobago	Environment	missing	GCA_012957725.2
CFSAN103796	Farm: Poultry	Infantis	enterica	SAMN14677211	missing	Trinidad and Tobago	Environment	missing	GCA_012957765.2
LHST_2018	Blood	missing	enterica	SAMN14691772	19.051980 N 72.829114 E	India: Mumbai	Homo sapiens	Enteric Fever	GCA_012970745.1
CVM N17S1234	Meat	Infantis	enterica	SAMN14535293	missing	USA:CO	Gallus gallus	missing	GCA_013114875.1
2011K-0868	missing	missing	missing	SAMN07152246	missing	USA	missing	missing	GCA_013138105.1
2016K-0056	missing	60:r:z	diarizonae	SAMN14832289	missing	USA	missing	missing	GCA_013138125.1
62-3163	missing	6,8:a:z52	salamae	SAMN14832290	missing	USA	missing	missing	GCA_013138165.1
2009K1701	missing	44:z4,z32:-	houtenae	SAMN14832282	missing	USA	missing	missing	GCA_013138205.1
2015K-0023	missing	48:z81:z39	salamae	SAMN14832287	missing	USA	missing	missing	GCA_013138225.1
2009K1094	missing	47:k:z35	diarizonae	SAMN14832281	missing	USA	missing	missing	GCA_013138245.1
2015K-0019	missing	65:z10:e,n,x,z15	diarizonae	SAMN14832286	missing	USA	missing	missing	GCA_013138265.1
2013K-0524	missing	40:c:e,n,z15	salamae	SAMN14832285	missing	USA	missing	missing	GCA_013138305.1
2013K-0366	missing	58:c:z6	salamae	SAMN14832284	missing	USA	missing	missing	GCA_013138325.1
2016K-0011	missing	41:z4,z23:-	arizonae	SAMN14832288	missing	USA	missing	missing	GCA_013138355.1
2011K-1889	missing	60:z10:z39	salamae	SAMN14832283	missing	USA	missing	missing	GCA_013138375.1
2011K-1440	missing	missing	missing	SAMN14927984	missing	missing	missing	missing	GCA_013161625.1
2012K-0845	Stool	missing	missing	SAMN03098767	missing	USA	missing	missing	GCA_013161805.1
94-0093	missing	missing	missing	SAMN14927987	missing	missing	missing	missing	GCA_013162025.1
2439-64	missing	1,40:g,z51:-	houtenae	SAMN02367807	missing	Tonga	missing	missing	GCA_013162165.1
2015K-1072	missing	47:k:z35	diarizonae	SAMN11660493	missing	missing	missing	missing	GCA_013162305.1
2014K-1020	missing	missing	missing	SAMN14927985	missing	missing	missing	missing	GCA_013162485.1
SS2017	missing	Typhimurium	enterica	SAMN14987684	53.89 N 27.54 E	Belarus: Minsk	missing	non-pathogenic	GCA_013206965.1
SL7207	missing	Typhimurium	enterica	SAMN05949357	37.4274745 N 122.169719 W	USA	missing	non-pathogenic	GCA_013207105.1
14-SA00836-0	urine	61:k:1,5,(7)	diarizonae	SAMN15099378	52.520008 N 13.404954 E	Germany	Homo sapiens	urinary tract infection	GCA_013328855.1
missing	missing	Senftenberg	enterica	SAMD00168437	missing	Japan	Homo sapiens	missing	GCA_013344545.1
85-0120	missing	missing	missing	SAMN07151168	missing	USA	missing	missing	GCA_013348865.1
389598	missing	Adjame	enterica	SAMN14271042	55.3781 N 3.4360 W	United Kingdom	Homo sapiens	missing	GCA_013358425.1
VNSEC031	missing	Newport	enterica	SAMN11355843	14.06 N 108.28 E	Viet Nam	Gallus gallus	missing	GCA_013376915.1
VNSEC023	missing	Newport	enterica	SAMN11355835	14.06 N 108.28 E	Viet Nam	Gallus gallus	missing	GCA_013376935.1
VNSEC013	missing	Kentucky	enterica	SAMN11355825	14.06 N 108.28 E	Viet Nam	Gallus gallus	missing	GCA_013376955.1
VNSEC003	missing	Infantis	enterica	SAMN11355818	14.06 N 108.28 E	Viet Nam	Gallus gallus	missing	GCA_013377315.1
VNSEC002	missing	Infantis	enterica	SAMN11355817	14.06 N 108.28 E	Viet Nam	Gallus gallus	missing	GCA_013377335.1
VNSEC001	missing	Infantis	enterica	SAMN11355816	14.06 N 108.28 E	Viet Nam	Gallus gallus	missing	GCA_013377355.1
SRC27	missing	missing	missing	SAMN15471789	missing	Australia: Melbourne	Equus ferus caballus	missing	GCA_013415925.1
GSJ/2017-Sal-008	Food	Typhimurium	enterica	SAMN14309715	missing	China:Guangzhou	Environment	missing	GCA_013416235.1
04-0440	missing	missing	houtenae	SAMN13207407	missing	USA	Homo sapiens	missing	GCA_013588055.1
XXB1403	Urine	b,50:-:-	diarizonae	SAMN15683642	31.23 N 121.47 E	China:Shanghai	Homo sapiens	urinary tract infection	GCA_014123145.1
222	missing	Indiana	enterica	SAMN09699339	missing	missing	Gallus gallus	missing	GCA_014217955.1
missing	Liver;spleen	missing	missing	SAMN12256456	14.06 S 75.73 W	Peru	Gallus gallus	missing	GCA_014218055.1
D37712	Blood	Typhimurium	enterica	SAMN15795869	15.46 S 35.01 E	Malawi	Homo sapiens	invasive non-typhoidal salmonellosis	GCA_014250335.1
BKQZM9	Blood	Typhimurium	enterica	SAMN15796617	15.783678 S 35.016929 E	Malawi	Homo sapiens	iNTS	GCA_014250355.1
LT2	missing	Typhimurium	enterica	SAMN15862390	19.028138 N 72.925593 E	India: Mumbai	missing	missing	GCA_014334155.1
SLR1_7697	missing	missing	missing	SAMN15666303	missing	Russia	missing	missing	GCA_014334175.1
SLR1_7966	missing	missing	missing	SAMN15666302	missing	Russia	missing	missing	GCA_014334195.1
SLR1_8094	missing	missing	missing	SAMN15666301	missing	Russia	missing	missing	GCA_014334215.1
SLR1_7627	missing	missing	missing	SAMN15666300	missing	Russia	missing	missing	GCA_014334235.1
SLR1_8250	missing	missing	missing	SAMN15666299	missing	Russia	missing	missing	GCA_014334255.1
R17.5974	Stool	Albany	enterica	SAMN15903639	24.59 N 121.29 E	Taiwan	Homo sapiens	missing	GCA_014394985.2
CFSAN008725	Water	Hartford	enterica	SAMN02900157	missing	USA:NC	Environment	missing	GCA_014432465.2
CFSAN001999	Plant	missing	enterica	SAMN02709155	missing	USA:IN	Environment	missing	GCA_014447715.2
CFSAN002017	soil	missing	enterica	SAMN02709173	missing	USA:IN	Environment	missing	GCA_014447835.2
CFSAN002014	soil	missing	enterica	SAMN02709170	missing	USA:IN	Environment	missing	GCA_014448095.2
K_SA184	missing	missing	enterica	SAMN15891899	missing	South Korea	Ovis aries	missing	GCA_014521465.1
HA3-IN1	Meat	London	enterica	SAMN15637151	33.61 N 119.02 E	China:Huaian	Sus scrofa domesticus	missing	GCA_014524585.1
HA1-SP5	Meat	London	enterica	SAMN15637410	33.61 N 119.02 E	China:Huaian	Sus scrofa domesticus	missing	GCA_014524605.1
R16.0556	liver	Albany	enterica	SAMN15944967	missing	Taiwan	Gallus gallus	missing	GCA_014805785.2
R16.0431	liver	Albany	enterica	SAMN15944976	missing	Taiwan	Sus scrofa domesticus	missing	GCA_014840915.2
Kharkiv	Meat	Kottbus	enterica	SAMN16282620	49.150000 N 35.873333 E	Ukraine: Kharkiv	Sus scrofa domesticus	missing	GCA_014854835.1
R18.1656	Stool	Goldcoast	enterica	SAMN11546982	missing	Taiwan	Homo sapiens	missing	GCA_014858545.1
R18.1074	Stool	Goldcoast	enterica	SAMN11546980	missing	Taiwan	Homo sapiens	missing	GCA_014858565.1
BBS1407	missing	Typhimurium	enterica	SAMN15950489	missing	USA:Iowa	missing	missing	GCA_015052745.1
BBS1406	missing	Typhimurium	enterica	SAMN15950488	missing	USA:Iowa	missing	missing	GCA_015052765.1
BBS1359	missing	Typhimurium	enterica	SAMN15950487	missing	USA:Iowa	missing	missing	GCA_015052785.1
BBS1358lrg	missing	Typhimurium	enterica	SAMN15950486	missing	USA:Iowa	missing	missing	GCA_015052805.1
BBS1358sml	missing	Typhimurium	enterica	SAMN15950485	missing	USA:Iowa	missing	missing	GCA_015052825.1
R17.4111	Stool	Enteritidis	enterica	SAMN16450742	missing	Taiwan	Homo sapiens	missing	GCA_015074885.1
R17.1451	Stool	Typhimurium	enterica	SAMN16450741	missing	Taiwan	Homo sapiens	missing	GCA_015074905.1
R17.2117	missing	Albany	enterica	SAMN10425333	missing	Taiwan	Homo sapiens	missing	GCA_015159575.1
FC745	Stool	Bareilly	enterica	SAMN16514989	12.925471 N 79.133805 E	India: Vellore	Homo sapiens	Gastroenteritis	GCA_015223545.3
P125109	Stool	Enteritidis	enterica	SAMN16552335	55.3781 N 3.4360 W	United Kingdom	Homo sapiens	food poisoning	GCA_015240635.1
D7795	Blood	Enteritidis	enterica	SAMN16552336	13.2543 S 34.3015 E	Malawi	Homo sapiens	iNTS	GCA_015240855.1
CP255	Blood	Enteritidis	enterica	SAMN16552337	4.0383 S 21.7587 E	Democratic Republic of the Congo	Homo sapiens	iNTS	GCA_015240995.1
A1636	Blood	Enteritidis	enterica	SAMN16552338	13.2543 S 34.3015 E	Malawi	Homo sapiens	iNTS	GCA_015241115.1
18SC12VL05-S4	Meat	Dublin	enterica	SAMN16540008	missing	USA:SC	Bos taurus	missing	GCA_015242875.1
18SC06VL09-S2	Meat	Dublin	enterica	SAMN16540007	missing	USA:SC	Bos taurus	missing	GCA_015243055.1
UWI_PP122	Environment	missing	missing	SAMN16678602	missing	Trinidad and Tobago	Environment	missing	GCA_015246635.2
UWI-PS 6	Environment	missing	missing	SAMN16678612	missing	Trinidad and Tobago	Environment	missing	GCA_015246835.2
UWI_PP98	Environment	missing	missing	SAMN16678597	missing	Trinidad and Tobago	Environment	missing	GCA_015247435.2
UWI_L96	Environment	missing	missing	SAMN16678581	missing	Trinidad and Tobago	Environment	missing	GCA_015247655.2
LT7	Gut	Typhimurium	enterica	SAMN14111682	missing	missing	Homo sapiens	missing	GCA_015475615.1
NCTC 74	Stool	Typhimurium	enterica	SAMN16707726	missing	missing	Homo sapiens	missing	GCA_015565735.1
S585	Stool	Typhimurium	enterica	SAMN15962528	30.2 N 120.2 E	China:Hangzhou	Homo sapiens	Gastrointestinal disorders	GCA_015697745.1
S530	Stool	Indiana	enterica	SAMN15962527	30.2 N 120.2 E	China:Hangzhou	Homo sapiens	Fracture, diarrhea	GCA_015697765.1
S441	Stool	Typhimurium	enterica	SAMN15962525	30.2 N 120.2 E	China:Hangzhou	Homo sapiens	Infectious diarrhea	GCA_015697785.1
S438	Stool	Typhimurium	enterica	SAMN15962524	30.2 N 120.2 E	China:Hangzhou	Homo sapiens	Enteritis	GCA_015697805.1
S304	Stool	Typhimurium	enterica	SAMN15962523	30.2 N 120.2 E	China:Hangzhou	Homo sapiens	Acute enteritis	GCA_015697825.1
R17.4301	Stool	Albany	enterica	SAMN10425354	missing	Taiwan	Homo sapiens	not collected	GCA_015708295.1
S520	Stool	Typhimurium	enterica	SAMN15962526	30.2 N 120.2 E	China:Hangzhou	Homo sapiens	Diarrhea	GCA_015732575.1
LHICA_E1	Stool	missing	missing	SAMN16969693	43.01262882984534 N 7.556757593493375 W	Spain	Gallus gallus	missing	GCA_015832325.1
R15.2267	Stool	Albany	enterica	SAMN10425280	missing	Taiwan	Homo sapiens	missing	GCA_016025375.1
R13.1544	missing	Albany	enterica	SAMN16987172	missing	Taiwan	Homo sapiens	missing	GCA_016025395.1
R18.1078	Stool	Typhimurium	enterica	SAMN16987173	missing	Taiwan	Homo sapiens	missing	GCA_016025415.1
R16.1424	missing	Albany	enterica	SAMN16987445	missing	Taiwan	Gallus gallus	missing	GCA_016025435.1
FDAARGOS_928	missing	missing	missing	SAMN13450458	missing	missing	missing	missing	GCA_016026715.1
FDAARGOS_878	missing	missing	missing	SAMN13450408	missing	missing	missing	missing	GCA_016028495.1
GX1006	Stool	missing	missing	SAMN15897436	missing	China: Guangxi	Homo sapiens	missing	GCA_016071195.1
FDAARGOS_1067	missing	missing	missing	SAMN16357236	missing	Germany: Braunschweig	missing	missing	GCA_016127435.1
FDAARGOS_1066	missing	missing	missing	SAMN16357235	missing	Germany: Braunschweig	missing	missing	GCA_016127835.1
CVM 35189	missing	Reading	enterica	SAMN14504941	missing	USA:TN	Bos taurus	missing	GCA_016451985.1
CVM 35161	missing	Heidelberg	enterica	SAMN14504925	missing	USA:NC	Sus scrofa domesticus	missing	GCA_016452005.1
CVM 35153	missing	London	enterica	SAMN14504919	missing	USA:NC	Sus scrofa domesticus	missing	GCA_016452025.1
CVM 35009	missing	Uganda	enterica	SAMN14504909	missing	USA:TN	Bos taurus	missing	GCA_016452045.1
CVM 34530	missing	Newport	enterica	SAMN14504894	missing	USA:NC	Bos taurus	missing	GCA_016452065.1
CVM 34526	missing	Muenster	enterica	SAMN14504890	missing	USA:NC	Meleagris gallopavo	missing	GCA_016452085.1
CVM 34514	missing	Senftenberg	enterica	SAMN14504879	missing	USA:NC	Meleagris gallopavo	missing	GCA_016452105.1
CVM 33836	missing	Worthington	enterica	SAMN14504865	missing	USA:AZ	Bos taurus	missing	GCA_016452125.1
CVM 33822	missing	Anatum	enterica	SAMN14504852	missing	USA:NC	Sus scrofa domesticus	missing	GCA_016452145.1
CVM 28321-a	missing	Typhimurium	enterica	SAMN14504767	missing	USA:MO	Sus scrofa domesticus	missing	GCA_016452165.1
CVM 30177	missing	Kentucky	enterica	SAMN14504824	missing	USA:NC	Gallus gallus	missing	GCA_016454165.1
CVM 30176	missing	Bovismorbificans	enterica	SAMN14504823	missing	USA:NC	Sus scrofa domesticus	missing	GCA_016454185.1
CVM 30168	missing	Schwarzengrund	enterica	SAMN14504815	missing	USA:NC	Meleagris gallopavo	missing	GCA_016454205.1
CVM 30148	missing	Worthington	enterica	SAMN14504796	missing	USA:NC	Sus scrofa domesticus	missing	GCA_016454225.1
CVM 28336	missing	Agona	enterica	SAMN14504782	missing	USA:MO	Sus scrofa domesticus	missing	GCA_016454245.1
CVM 28322	missing	Heidelberg	enterica	SAMN14504769	missing	USA:MO	Sus scrofa domesticus	missing	GCA_016454265.1
CVM 28296	missing	Choleraesuis	enterica	SAMN14504742	missing	USA:MO	Sus scrofa domesticus	missing	GCA_016454285.1
CVM 24399	missing	43:z4	houtenae	SAMN14504730	missing	USA:MO	Bos taurus	missing	GCA_016454305.1
CVM 24392	missing	Hadar	enterica	SAMN14504724	missing	USA:MO	Meleagris gallopavo	missing	GCA_016454325.1
CVM 24374	missing	Newport	enterica	SAMN14504718	missing	USA:MO	Bos taurus	missing	GCA_016454345.1
CVM 24362	missing	Typhimurium	enterica	SAMN14504713	missing	USA:MO	Sus scrofa domesticus	missing	GCA_016454365.1
CVM 24359	missing	Heidelberg	enterica	SAMN14504710	missing	USA:MO	Meleagris gallopavo	missing	GCA_016454385.1
CVM 24355	missing	Senftenberg	enterica	SAMN14504707	missing	USA:MO	Meleagris gallopavo	missing	GCA_016454425.1
CVM 24350	missing	Typhimurium	enterica	SAMN14504703	missing	USA:MO	Meleagris gallopavo	missing	GCA_016454445.1
CVM 22536	missing	Muenchen	enterica	SAMN14504656	missing	USA:NC	Sus scrofa domesticus	missing	GCA_016454465.1
CVM 22504	missing	Muenster	enterica	SAMN14504624	missing	USA:NC	Meleagris gallopavo	missing	GCA_016454485.1
CVM 22448	missing	Anatum	enterica	SAMN14504600	missing	USA:AZ	Bos taurus	missing	GCA_016454505.1
CVM 22437	missing	Uganda	enterica	SAMN14504595	missing	USA:AZ	Bos taurus	missing	GCA_016454525.1
CVM 22436	missing	Uganda	enterica	SAMN14504594	missing	USA:AZ	Bos taurus	missing	GCA_016454545.1
CVM 21974	missing	Agona	enterica	SAMN14504574	missing	USA:TN	Bos taurus	missing	GCA_016454585.1
CVM 20762	missing	Typhimurium	enterica	SAMN14504562	missing	USA:NC	Bos taurus	missing	GCA_016454605.1
CVM 20761	missing	Havana	enterica	SAMN14504561	missing	USA:NC	Sus scrofa domesticus	missing	GCA_016454625.1
CVM 20760	missing	Heidelberg	enterica	SAMN14504560	missing	USA:NC	Sus scrofa domesticus	missing	GCA_016454645.1
CVM 20749	missing	Senftenberg	enterica	SAMN14504550	missing	USA:NC	Meleagris gallopavo	missing	GCA_016454665.1
CVM 20744	missing	Muenchen	enterica	SAMN14504546	missing	USA:NC	Sus scrofa domesticus	missing	GCA_016454705.1
CVM 20723	missing	Uganda	enterica	SAMN14504525	missing	USA:TN	Bos taurus	missing	GCA_016454725.1
CVM 30155	missing	Derby	enterica	SAMN14504803	missing	USA:NC	Sus scrofa domesticus	missing	GCA_016454765.1
CVM 22543	missing	Saintpaul	enterica	SAMN14504662	missing	USA:NC	Sus scrofa domesticus	missing	GCA_016454785.1
14-Sa79	Meat	Derby	enterica	SAMN16986405	22.53 N 113.94 E	China: Shenzhen	Sus scrofa domesticus	missing	GCA_016455305.1
Se32	Stool	missing	enterica	SAMN17169750	31.14 N 118.22 E	China: Nanjing	Avian	salmonella gastroenteritis	GCA_016638525.1
Se13	Stool	missing	enterica	SAMN17169725	31.14 N 118.22 E	China: Nanjing	Avian	salmonella gastroenteritis	GCA_016638585.1
CFSAN076147	Food	missing	missing	SAMN10574819	missing	USA:MD	Environment	missing	GCA_016775605.1
CFSAN080607	Lab Strain	Reading	enterica	SAMN10574820	missing	USA:MD	Lab	missing	GCA_016775625.1
CFSAN076166	Food	missing	missing	SAMN10574816	missing	USA:MD	Environment	missing	GCA_016775645.1
CFSAN076155	Food	missing	missing	SAMN10574815	missing	USA:MD	Environment	missing	GCA_016775665.1
GSJ/2016-Sal-017	missing	Bovismorbificans	enterica	SAMN14309717	missing	China:Guangzhou	Gallus gallus	missing	GCA_016839205.1
ATCC 14028	missing	Typhimurium	enterica	SAMN12726102	missing	missing	missing	missing	GCA_016864495.1
16-174478	missing	Napoli	enterica	SAMN14150057	40.863 N 14.276 E	Italy:Naples	Homo sapiens	salmonellosis	GCA_016864955.1
FDAARGOS_1271	missing	missing	missing	SAMN16357413	missing	USA:VA	missing	missing	GCA_016889645.1
Se29	Stool	missing	enterica	SAMN17734270	31.14 N 118.22 E	China: Nanjing	Avian	salmonella gastroenteritis	GCA_016903075.1
CVM 28321-b	missing	Typhimurium	enterica	SAMN14504768	missing	USA:MO	Sus scrofa domesticus	missing	GCA_016952595.1
AB42142	missing	Typhimurium	enterica	SAMN16551966	32.1344 N 34.4914 E	Israel: Ga'ash	Passer hispaniolensis	missing	GCA_017094545.1
AB42086	missing	Typhimurium	enterica	SAMN16551965	32.1344 N 34.4914 E	Israel: Ga'ash	Passer domesticus	missing	GCA_017094565.1
AB42052	missing	Typhimurium	enterica	SAMN16551964	32.1344 N 34.4914 E	Israel: Ga'ash	Passer domesticus	missing	GCA_017094585.1
AB42049	missing	Typhimurium	enterica	SAMN16551963	32.1344 N 34.4914 E	Israel: Ga'ash	Passer hispaniolensis	missing	GCA_017094605.1
ER3625	Gut	Typhimurium	enterica	SAMN14111684	missing	missing	Homo sapiens	missing	GCA_017893505.1
LB5000	missing	Typhimurium	enterica	SAMN14111683	missing	missing	missing	missing	GCA_017893625.1
H89	missing	Stanley	enterica	SAMN18737453	18.48 N 98.55 E	Thailand: Chiang Mai	Homo sapiens	Salmonella gastroenteritis	GCA_018141885.1
B50	missing	Weltevreden	enterica	SAMN18737452	18.48 N 98.55 E	Thailand: Chiang Mai	Bos taurus	missing	GCA_018141905.1
P22	missing	Weltevreden	enterica	SAMN18737451	18.48 N 98.55 E	Thailand: Chiang Mai	Sus scrofa domesticus	missing	GCA_018141925.1
H36	missing	Rissen	enterica	SAMN18737448	18.48 N 98.55 E	Thailand: Chiang Mai	Homo sapiens	missing	GCA_018141945.1
P29	missing	Rissen	enterica	SAMN18737450	18.48 N 98.55 E	Thailand: Chiang Mai	Sus scrofa domesticus	missing	GCA_018141965.1
B35	missing	Rissen	enterica	SAMN18737449	18.48 N 98.55 E	Thailand: Chiang Mai	Bos taurus	missing	GCA_018141985.1
C68	Meat	Weltevreden	enterica	SAMN18737447	18.48 N 98.55 E	Thailand: Chiang Mai	Gallus gallus	missing	GCA_018142005.1
C83	Meat	Rissen	enterica	SAMN18737446	18.48 N 98.55 E	Thailand: Chiang Mai	Gallus gallus	missing	GCA_018142025.1
C110	Meat	Stanley	enterica	SAMN18737445	18.48 N 98.55 E	Thailand: Chiang Mai	Gallus gallus	missing	GCA_018142045.1
CFSAN001084	Food	Eastbourne	enterica	SAMN01813433	missing	missing	Environment	missing	GCA_018338255.1
CFSAN001070	Meat	Javiana	enterica	SAMN03700983	missing	USA:CA	Environment	missing	GCA_018338275.1
CFSAN001082	Food	Havana	enterica	SAMN01816347	missing	Egypt	Environment	missing	GCA_018338295.1
CFSAN001083	Food	Cubana	enterica	SAMN01813432	missing	Philippines	Environment	missing	GCA_018338315.1
CFSAN001081	Food	London	enterica	SAMN01816346	missing	missing	Environment	missing	GCA_018338335.1
CFSAN000755	missing	Bareilly	enterica	SAMN00991058	missing	missing	Homo sapiens	missing	GCA_018338355.1
ATCC 35640	Water	Abaetetuba	enterica	SAMN01813419	missing	Argentina: Zaiman	Environment	missing	GCA_018338375.1
CFSAN000905	Water	Javiana	enterica	SAMN01938999	missing	Mexico	Environment	missing	GCA_018338395.1
SGSC 2528	missing	Wien	enterica	SAMN01933185	missing	France	Homo sapiens	missing	GCA_018338415.1
WA_14882	Stool	Newport	enterica	SAMN02415193	missing	missing	Homo sapiens	missing	GCA_018338455.1
ATCC 8391	missing	Thompson	enterica	SAMN01823736	missing	missing	missing	missing	GCA_018338475.1
ATCC 7378	missing	Panama	enterica	SAMN01805327	missing	USA: NY	Homo sapiens	missing	GCA_018338495.1
SGSC 3121	missing	missing	VII	SAMN01933115	missing	USA:FL	Homo sapiens	missing	GCA_018338515.1
SGSC 2468	missing	Derby	enterica	SAMN01933123	missing	USA:PA	Meleagris gallopavo	missing	GCA_018338675.1
SGSC 2504	missing	Paratyphi B	enterica	SAMN01933111	missing	missing	Homo sapiens	missing	GCA_018338695.1
SGSC 2503	Water	Paratyphi B	enterica	SAMN01933110	missing	United Kingdom	Environment	missing	GCA_018338755.1
SGSC 2500	missing	Paratyphi B	enterica	SAMN01933107	missing	France	Homo sapiens	missing	GCA_018338795.1
SGSC 2462	missing	Choleraesuis	enterica	SAMN01933086	missing	Switzerland	missing	missing	GCA_018338815.1
SGSC 2459	missing	Anatum	enterica	SAMN01933084	missing	USA:WA	Homo sapiens	missing	GCA_018338835.1
CFSAN000224	Meat	Bareilly	enterica	SAMN01942308	missing	India	Environment	missing	GCA_018338855.1
CFSAN030089	Egg	Typhimurium var. 5-	enterica	SAMN03464575	missing	USA:GA	Gallus gallus	missing	GCA_018338895.1
CFSAN029622	Food	Potsdam	enterica	SAMN03354384	missing	USA:CO	Environment	missing	GCA_018338915.1
CFSAN027395	Meat: ground	Kentucky	enterica	SAMN03272231	missing	USA:GA	Bos taurus	missing	GCA_018338955.1
CFSAN024581	Surface	Minnesota	enterica	SAMN03464516	missing	Mexico	Environment	missing	GCA_018338975.1
CFSAN027396	Egg	Brandenburg	enterica	SAMN03272232	missing	USA:IA	Gallus gallus	missing	GCA_018338995.1
CFSAN028508	Egg	Montevideo	enterica	SAMN03285079	missing	USA:IA	Gallus gallus	missing	GCA_018339015.1
CFSAN024587	Surface	Rubislaw	enterica	SAMN03464522	missing	Mexico	Environment	missing	GCA_018339055.1
CFSAN027379	Egg	Rubislaw	enterica	SAMN03272215	missing	USA:AR	Gallus gallus	missing	GCA_018339115.1
CFSAN024599	Water	Newport	enterica	SAMN03464534	missing	Mexico	Environment	missing	GCA_018339175.1
CFSAN024608	Sediment	Newport	enterica	SAMN03464543	missing	Mexico	Environment	missing	GCA_018339255.1
CFSAN024580	Surface	Rubislaw	enterica	SAMN03464515	missing	Mexico	Environment	missing	GCA_018339375.1
CFSAN006218	Food	Javiana	enterica	SAMN03218190	missing	Colombia	Environment	missing	GCA_018339435.1
CFSAN008740	Sediment	Hartford	enterica	SAMN02900172	missing	USA:NC	Environment	missing	GCA_018339455.1
CFSAN006246	Surface	Saintpaul	enterica	SAMN02335384	missing	Mexico	Environment	missing	GCA_018339475.1
CFSAN004344	Stool	Muenster	enterica	SAMN02383572	missing	USA:PA	Bos taurus	missing	GCA_018339495.1
CFSAN006195	Meat	Saintpaul	enterica	SAMN03218179	missing	Colombia	Bos taurus	missing	GCA_018339515.1
CFSAN006197	Food	Braenderup	enterica	SAMN03218181	missing	Colombia	Environment	missing	GCA_018339535.1
CFSAN008300	Plant	Buzu	enterica	SAMN02709440	missing	USA:GA	Environment	missing	GCA_018339555.1
CFSAN006241	Water	Saintpaul	enterica	SAMN02335379	missing	Mexico	Environment	missing	GCA_018339595.1
CFSAN006264	Water	Agona	enterica	SAMN02335402	missing	Mexico	Environment	missing	GCA_018339615.1
CFSAN006217	Food	Braenderup	enterica	SAMN03272209	missing	Colombia	Environment	missing	GCA_018339675.1
CFSAN006191	Meat: ground	Anatum	enterica	SAMN03218176	missing	Colombia	Bos taurus	missing	GCA_018339715.1
CFSAN006188	Food	Anatum	enterica	SAMN03218173	missing	Colombia	Environment	missing	GCA_018339735.1
CFSAN006156	Food	Minnesota	enterica	SAMN03218162	missing	Colombia	Environment	missing	GCA_018339775.1
CFSAN006166	Meat	Saintpaul	enterica	SAMN03218167	missing	Colombia	Bos taurus	missing	GCA_018339795.1
CFSAN004343	Stool	Give var. 15	enterica	SAMN02383571	missing	USA:PA	Bos taurus	missing	GCA_018339855.1
47	Milk	Meleagridis	enterica	SAMN01805330	missing	USA:VT	Bos taurus	missing	GCA_018339875.1
CFSAN004114	Meat	missing	enterica	SAMN02709351	missing	India	Environment	missing	GCA_018339895.1
CFSAN003983	Plant	Anatum	enterica	SAMN02709286	missing	Canada	Environment	missing	GCA_018339915.1
CFSAN004111	Food	missing	enterica	SAMN02709348	missing	Mexico	Environment	missing	GCA_018339935.1
CFSAN004112	Food	missing	enterica	SAMN02709349	missing	Morocco	Environment	missing	GCA_018339955.1
SGSC 2485	missing	Miami	enterica	SAMN01823752	missing	USA: GA	Homo sapiens	missing	GCA_018339975.1
CFSAN004090	Plant	missing	enterica	SAMN02709328	missing	Mexico	Environment	missing	GCA_018339995.1
CFSAN004079	Food	missing	enterica	SAMN02709317	missing	India	Environment	missing	GCA_018340095.1
4441 H	Plant	Montevideo	enterica	SAMN01823748	missing	missing	Environment	missing	GCA_018340115.1
CFSAN001091	Meat	Nchanga	enterica	SAMN01813434	missing	India	Fish	missing	GCA_018340155.1
CFSAN024564	Sediment	Saintpaul	enterica	SAMN03464499	missing	Mexico	Environment	missing	GCA_018340195.1
CFSAN024414	missing	Newport	enterica	SAMN03165657	missing	Belgium	Gallus gallus	missing	GCA_018340235.1
CFSAN024555	Sediment	Newport	enterica	SAMN03464490	missing	Mexico	Environment	missing	GCA_018340255.1
CFSAN024522	Water	missing	missing	SAMN03464457	missing	Mexico	Environment	missing	GCA_018340275.1
CFSAN024541	Sediment	Newport	enterica	SAMN03464476	missing	Mexico	Environment	missing	GCA_018340315.1
CFSAN024517	Water	Muenchen	enterica	SAMN03464452	missing	Mexico	Environment	missing	GCA_018340335.1
CFSAN024515	Water	Newport	enterica	SAMN03464450	missing	Mexico	Environment	missing	GCA_018340355.1
CFSAN024417	missing	Newport	enterica	SAMN03165660	missing	Belgium	Meleagris gallopavo	missing	GCA_018340425.1
CFSAN012296	Plant	Montevideo	enterica	SAMN03218220	missing	USA:IL	Environment	missing	GCA_018340465.1
CFSAN011778	Stool	Kentucky	missing	SAMN03275161	missing	USA:PA	Bos taurus	missing	GCA_018340485.1
CFSAN008848	Water	Schwarzengrund	enterica	SAMN02900280	missing	USA:VA	Environment	missing	GCA_018340505.1
45157	Blood	Paratyphi A	enterica	SAMN19708132	28.208333 N 83.988889 E	Nepal	Homo sapiens	Enteric fever (paratyphoid fever)	GCA_018986895.1
NCTC5706	missing	Paratyphi B	enterica	SAMEA3468845	missing	missing	missing	missing	GCA_900086565.1
missing	missing	Typhimurium	enterica	SAMEA3448233	missing	missing	missing	missing	GCA_900166885.1
missing	missing	Typhimurium	enterica	SAMEA104087369	missing	missing	missing	missing	GCA_900184385.1
missing	Blood	Typhi	enterica	SAMEA104109193	missing	missing	Homo sapiens	missing	GCA_900185485.1
missing	missing	Typhi	enterica	SAMEA2564026	missing	missing	missing	missing	GCA_900205245.1
missing	missing	Typhi	enterica	SAMEA3109638	missing	missing	missing	missing	GCA_900205255.1
missing	missing	Typhi	enterica	SAMEA2564024	missing	missing	missing	missing	GCA_900205265.1
missing	missing	Typhi	enterica	SAMEA2564027	missing	missing	missing	missing	GCA_900205275.1
missing	missing	Typhi	enterica	SAMEA2467787	missing	missing	missing	missing	GCA_900205295.1
NCTC5740	missing	Thompson	enterica	SAMEA4557835	missing	missing	missing	missing	GCA_900475825.1
NCTC10436	missing	Clovelly	salamae	SAMEA4028443	missing	missing	Lizard (Cordylus niger)	missing	GCA_900475895.1
NCTC5716	missing	Stanley	enterica	SAMEA4557834	missing	missing	missing	missing	GCA_900475965.1
NCTC5791	missing	Aberdeen	enterica	SAMEA4007821	missing	missing	missing	missing	GCA_900477885.1
missing	missing	Carmel	enterica	SAMEA4017719	missing	missing	missing	missing	GCA_900477895.1
missing	missing	Sundsvall	enterica	SAMEA4017717	missing	missing	missing	missing	GCA_900477905.1
NCTC5778	not available: to be reported later	Give	enterica	SAMEA4007819	missing	missing	missing	missing	GCA_900477925.1
NCTC9930	not available: to be reported later	40:z4, z24:z39	salamae	SAMEA4028433	missing	missing	missing	missing	GCA_900477985.1
NCTC6480	not available: to be reported later	Florida	enterica	SAMEA4012326	missing	missing	Homo sapiens	missing	GCA_900477995.1
NCTC10080	not available: to be reported later	Senftenberg	enterica	SAMEA4028451	missing	missing	missing	missing	GCA_900478065.1
NCTC7307	Lung	Serovar 6: 1,2,5	arizonae	SAMEA2634529	missing	missing	Avian	missing	GCA_900478105.1
NCTC10381	missing	Eilbek	diarizonae	SAMEA4028440	missing	missing	missing	missing	GCA_900478155.1
NCTC9936	missing	Greenside	salamae	SAMEA4028434	missing	missing	missing	missing	GCA_900478195.1
NCTC6026	missing	Bredeney	enterica	SAMEA4028446	missing	missing	missing	missing	GCA_900478205.1
NCTC10401	missing	Houten	houtenae	SAMEA4028441	missing	missing	missing	missing	GCA_900478215.1
NCTC10310	Urine	Basel	salamae	SAMEA4028439	missing	missing	Homo sapiens	missing	GCA_900478225.1
NCTC6703	Blood	Infantis	enterica	SAMEA4028447	missing	USA: New Haven, Connecticut	Homo sapiens	missing	GCA_900478235.1
missing	missing	Menston	enterica	SAMEA2689754	missing	missing	missing	missing	GCA_900478345.1
NCTC8496	missing	Thompson	enterica	SAMEA2689765	missing	missing	missing	missing	GCA_900478375.1
NCTC4840	missing	Poona	enterica	SAMEA2634512	missing	missing	missing	missing	GCA_900478385.1
NCTC5717	missing	Heidelberg	enterica	SAMEA3222078	missing	missing	missing	missing	GCA_900478405.1
NCTC9948	missing	Bulawayo	salamae	SAMEA2689776	missing	missing	missing	missing	GCA_900478435.1
D23580	Blood	Typhimurium	enterica	SAMEA4886686	missing	missing	Homo sapiens	missing	GCA_900538085.1
NCTC7300	Liver	1,4: 1,2,5	arizonae	SAMEA2634524	missing	missing	Avian	missing	GCA_900635075.1
NCTC7102	missing	Daytona	enterica	SAMEA2634520	missing	missing	missing	missing	GCA_900635085.1
NCTC6017	missing	missing	enterica	SAMEA2634516	missing	missing	missing	missing	GCA_900635515.1
NCTC129	missing	missing	enterica	SAMEA2634511	missing	missing	missing	missing	GCA_900635525.1
NCTC5773	missing	missing	salamae	SAMEA2665118	missing	missing	missing	missing	GCA_900635535.1
NCTC7406	missing	Sanjuan	enterica	SAMEA2634533	missing	missing	missing	missing	GCA_900635545.1
NCTC7411	missing	missing	enterica	SAMEA2634534	missing	missing	missing	missing	GCA_900635555.1
NCTC6759	missing	missing	enterica	SAMEA2665121	missing	missing	missing	missing	GCA_900635565.1
NCTC7404	missing	missing	enterica	SAMEA2665122	missing	missing	missing	missing	GCA_900635575.1
NCTC8272	missing	missing	enterica	SAMEA2689761	missing	missing	missing	missing	GCA_900635585.1
NCTC7306	missing	missing	arizonae	SAMEA2634528	missing	missing	missing	missing	GCA_900635595.1
NCTC8271	missing	missing	enterica	SAMEA2689760	missing	missing	missing	missing	GCA_900635605.1
NCTC7831	missing	missing	enterica	SAMEA2689752	missing	missing	missing	missing	GCA_900635615.1
NCTC8267	missing	missing	enterica	SAMEA2689759	missing	missing	missing	missing	GCA_900635645.1
NCTC8273	missing	missing	salamae	SAMEA2689762	missing	missing	missing	missing	GCA_900635655.1
NCTC10047	missing	missing	arizonae	SAMEA2689777	missing	missing	missing	missing	GCA_900635675.1
NCTC13175	missing	Goldcoast	enterica	SAMEA2709028	missing	missing	missing	missing	GCA_900635695.1
NCTC7318	missing	missing	houtenae	SAMEA2634531	missing	missing	missing	missing	GCA_900635725.1
NCTC6086	Environment	Havana	enterica	SAMEA3222072	missing	USA	environmental	missing	GCA_900635855.1
NCTC6754	Environment	Coeln	enterica	SAMEA3222070	missing	Sweden	environmental	missing	GCA_900635865.1
NCTC5741	missing	Thompson	enterica	SAMEA3443767	missing	missing	missing	missing	GCA_900636155.1
NCTC9684	missing	Paratyphi B	enterica	SAMEA3443782	missing	missing	missing	missing	GCA_900636165.1
4316STDY6559669	missing	Typhi	enterica	SAMEA5577690	missing	missing	missing	missing	GCA_901457615.1
4316STDY6559672	missing	Typhi	enterica	SAMEA5577693	missing	missing	missing	missing	GCA_901457625.1
missing	Stool	Typhimurium	enterica	SAMEA6624039	4610055.11 N 301712.74 E	missing	Avian	missing	GCA_902825515.1
missing	Stool	Typhimurium	enterica	SAMEA6624038	4598292.6 N 270746.87 E	missing	Avian	missing	GCA_902825525.1
missing	missing	Typhimurium	enterica	SAMEA5976334	missing	missing	Sus scrofa domesticus	missing	GCA_903989485.1
missing	missing	Typhimurium	enterica	SAMEA5976334	missing	missing	Sus scrofa domesticus	missing	GCA_903992995.2
missing	missing	Typhimurium	enterica	SAMEA7292288	missing	missing	missing	missing	GCA_904129595.1
missing	missing	4,5,12:i-	enterica	SAMEA8666892	missing	missing	missing	missing	GCA_907166765.1
missing	missing	4,5,12:i-	enterica	SAMEA8666894	missing	missing	missing	missing	GCA_907166775.1
missing	missing	4,5,12:i-	enterica	SAMEA8666891	missing	missing	missing	missing	GCA_907166785.1
missing	missing	4,5,12:i-	enterica	SAMEA8666893	missing	missing	missing	missing	GCA_907166795.1
SCSA50	missing	Choleraesuis	enterica	SAMN02415256	missing	missing	missing	missing	GCA_000187565.1
SD3246	missing	Dublin	enterica	SAMN02415257	missing	missing	missing	missing	GCA_000192085.1
SG9	Stool	Gallinarum	enterica	SAMN02225854	missing	United Kingdom	Gallus gallus	missing	GCA_000192125.1
SARB27	missing	Infantis	enterica	SAMN01081638	missing	missing	missing	missing	GCA_000230875.1
ATCC BAA-1581	missing	missing	houtenae	SAMN01081629	missing	missing	missing	missing	GCA_000251025.1
3114	missing	Bovismorbificans	enterica	SAMEA3138815	missing	missing	missing	missing	GCA_000499465.2
EC20121176	Food	Enteritidis	enterica	SAMN02384314	missing	Canada: Quebec	Environment	missing	GCA_000623075.2
SA20093266	Stool	Enteritidis	enterica	SAMN02384196	missing	Canada: Ontario	Avian	missing	GCA_000623155.2
EC20110223	missing	Enteritidis	enterica	SAMN02384165	missing	Canada: Ontario	Homo sapiens	missing	GCA_000623175.2
EC20120544	Food	Enteritidis	enterica	SAMN02384257	missing	Canada: British Columbia	Environment	missing	GCA_000623215.2
EC20120548	Food	Enteritidis	enterica	SAMN02384264	missing	Canada: British Columbia	Environment	missing	GCA_000623235.2
EC20120555	Meat	Enteritidis	enterica	SAMN02384287	missing	Canada: British Columbia	Sus scrofa domesticus	missing	GCA_000623255.2
SA19982831	Environment: Avian	Enteritidis	enterica	SAMN02384223	missing	Canada: Quebec	Environment	missing	GCA_000623415.2
SA19983126	missing	Enteritidis	enterica	SAMN02384219	missing	Canada: Ontario	Gallus gallus	missing	GCA_000623435.2
SA20083456	missing	Enteritidis	enterica	SAMN02384227	missing	Canada: Ontario	Gallus gallus	missing	GCA_000623495.2
SA20083636	Stool	Enteritidis	enterica	SAMN02384211	missing	Canada: Ontario	missing	missing	GCA_000623515.2
SA20084384	Food	Enteritidis	enterica	SAMN02384198	missing	Canada: Ontario	Environment	missing	GCA_000623535.2
SA19930684	missing	Enteritidis	enterica	SAMN02384221	missing	Canada: Ontario	Gallus gallus	missing	GCA_000623555.2
SA19942384	missing	Enteritidis	enterica	SAMN02384214	missing	Canada: Ontario	Meleagris gallopavo	missing	GCA_000623575.2
SA19943269	missing	Enteritidis	enterica	SAMN02384215	missing	Canada: Ontario	Meleagris gallopavo	missing	GCA_000623595.2
SA19961622	missing	Enteritidis	enterica	SAMN02384218	missing	Canada: British Columbia	Avian	missing	GCA_000623635.2
SA19971331	missing	Enteritidis	enterica	SAMN02384217	missing	Canada: British Columbia	Avian	missing	GCA_000623695.2
EC20090135	missing	Enteritidis	enterica	SAMN02384181	missing	Canada: Ontario	Gallus gallus	missing	GCA_000623755.2
EC20090193	missing	Enteritidis	enterica	SAMN02384180	missing	Canada: Ontario	Gallus gallus	missing	GCA_000623775.2
EC20090332	missing	Enteritidis	enterica	SAMN02384182	missing	Canada: Ontario	Gallus gallus	missing	GCA_000623795.2
SA20090877	Food	Enteritidis	enterica	SAMN02384242	missing	Canada: Saskatchewan	Environment	missing	GCA_000623815.2
SA20091739	Food	Enteritidis	enterica	SAMN02384244	missing	Canada: Saskatchewan	Environment	missing	GCA_000623835.2
SA20093421	missing	Enteritidis	enterica	SAMN02384235	missing	Canada: Ontario	Gallus gallus	missing	GCA_000623855.2
SA20093430	missing	Enteritidis	enterica	SAMN02384233	missing	Canada: British Columbia	Gallus gallus	missing	GCA_000623875.2
SA20093538	Food	Enteritidis	enterica	SAMN02384243	missing	Canada: Saskatchewan	Environment	missing	GCA_000623895.2
SA20093543	Food	Enteritidis	enterica	SAMN02384241	missing	Canada: Saskatchewan	Environment	missing	GCA_000623915.2
SA20093784	Food	Enteritidis	enterica	SAMN02384230	missing	Canada: British Columbia	Environment	missing	GCA_000623935.2
SA20093788	Food	Enteritidis	enterica	SAMN02384232	missing	Canada: British Columbia	Environment	missing	GCA_000623955.2
SA20093950	Food	Enteritidis	enterica	SAMN02384240	missing	Canada: Saskatchewan	Environment	missing	GCA_000623975.2
SA20093977	missing	Enteritidis	enterica	SAMN02384231	missing	Canada: British Columbia	Gallus gallus	missing	GCA_000623995.2
SA20094079	Food	Enteritidis	enterica	SAMN02384245	missing	Canada: Saskatchewan	Environment	missing	GCA_000624015.2
SA20094350	missing	Enteritidis	enterica	SAMN02384225	missing	Canada: Ontario	Gallus gallus	missing	GCA_000624035.2
SA20094383	Food	Enteritidis	enterica	SAMN02384237	missing	Canada: Ontario	Environment	missing	GCA_000624075.2
SA20094389	Food	Enteritidis	enterica	SAMN02384236	missing	Canada: Ontario	Environment	missing	GCA_000624095.2
SA20094521	Food	Enteritidis	enterica	SAMN02384205	missing	Canada: British Columbia	Environment	missing	GCA_000624115.2
SA20094642	missing	Enteritidis	enterica	SAMN02384239	missing	Canada: Quebec	Gallus gallus	missing	GCA_000624135.2
EC20120916	missing	Enteritidis	enterica	SAMN02384291	missing	Canada: Ontario	Gallus gallus	missing	GCA_000624155.2
SA20092320	missing	Enteritidis	enterica	SAMN02384229	missing	missing	Gallus gallus	missing	GCA_000624195.2
SA20094803	Fluff	Enteritidis	enterica	SAMN02384224	missing	Canada: Ontario	Gallus gallus	missing	GCA_000624215.2
SA20095309	Water	Enteritidis	enterica	SAMN02384228	missing	Canada: Ontario	Environment	missing	GCA_000624235.2
SA20095440	missing	Enteritidis	enterica	SAMN02384213	missing	Canada: Ontario	Gallus gallus	missing	GCA_000624255.2
EC20110222	missing	Enteritidis	enterica	SAMN02384175	missing	Canada: Ontario	Homo sapiens	missing	GCA_000624275.2
EC20111514	missing	Enteritidis	enterica	SAMN02384260	missing	Canada: Alberta	Gallus gallus	missing	GCA_000624295.2
EC20111515	missing	Enteritidis	enterica	SAMN02384259	missing	Canada: Alberta	Gallus gallus	missing	GCA_000624315.2
EC20111554	missing	Enteritidis	enterica	SAMN02384288	missing	Canada: British Columbia	Gallus gallus	missing	GCA_000624335.2
EC20111561	missing	Enteritidis	enterica	SAMN02384293	missing	Canada: Ontario	Gallus gallus	missing	GCA_000624355.2
EC20111576	missing	Enteritidis	enterica	SAMN02384256	missing	Canada: Ontario	Gallus gallus	missing	GCA_000624375.2
EC20120003	missing	Enteritidis	enterica	SAMN02384188	missing	Canada: Ontario	Bos taurus	missing	GCA_000624415.2
EC20120007	missing	Enteritidis	enterica	SAMN02384190	missing	Canada: Ontario	Gallus gallus	missing	GCA_000624435.2
EC20120213	Food	Enteritidis	enterica	SAMN02384249	missing	Canada: British Columbia	Environment	missing	GCA_000624455.2
EC20120219	Food	Enteritidis	enterica	SAMN02384269	missing	Canada: Quebec	Environment	missing	GCA_000624475.2
EC20120229	Food	Enteritidis	enterica	SAMN02384268	missing	Canada: Saskatchewan	Environment	missing	GCA_000624495.2
EC20120240	Food	Enteritidis	enterica	SAMN02384267	missing	Canada: British Columbia	Environment	missing	GCA_000624515.2
EC20120356	missing	Enteritidis	enterica	SAMN02384323	missing	Canada: Ontario	Bos taurus	missing	GCA_000624535.2
EC20120469	Food	Enteritidis	enterica	SAMN02384273	missing	Canada: Ontario	Environment	missing	GCA_000624555.2
EC20120496	Food	Enteritidis	enterica	SAMN02384277	missing	Canada: British Columbia	Environment	missing	GCA_000624575.2
EC20120497	Food	Enteritidis	enterica	SAMN02384289	missing	Canada: British Columbia	Environment	missing	GCA_000624595.2
EC20120498	Food	Enteritidis	enterica	SAMN02384266	missing	Canada: Saskatchewan	Environment	missing	GCA_000624615.2
EC20120505	Food	Enteritidis	enterica	SAMN02384265	missing	Canada: British Columbia	Environment	missing	GCA_000624635.2
EC20120528	Food	Enteritidis	enterica	SAMN02384258	missing	Canada: Nova Scotia	Environment	missing	GCA_000624655.2
EC20120994	Food	Enteritidis	enterica	SAMN02384290	missing	Canada: Ontario	Environment	missing	GCA_000624675.2
EC20121004	Food	Enteritidis	enterica	SAMN02384251	missing	Canada: Ontario	Environment	missing	GCA_000624695.2
EC20121541	Food	Enteritidis	enterica	SAMN02384246	missing	Canada: Ontario	Environment	missing	GCA_000624715.2
EC20121542	Food	Enteritidis	enterica	SAMN02384278	missing	Canada: Ontario	Environment	missing	GCA_000624735.2
EC20121671	Food	Enteritidis	enterica	SAMN02384286	missing	Canada: Ontario	Environment	missing	GCA_000624755.2
EC20121672	Food	Enteritidis	enterica	SAMN02384282	missing	Canada: Ontario	Environment	missing	GCA_000624775.2
EC20121689	Food	Enteritidis	enterica	SAMN02384337	missing	Canada: Ontario	Environment	missing	GCA_000624795.2
SA20121703	Food	Enteritidis	enterica	SAMN02384204	missing	Canada: Ontario	Environment	missing	GCA_000624815.2
EC20121744	Food	Enteritidis	enterica	SAMN02384275	missing	Canada: British Columbia	Environment	missing	GCA_000624835.2
EC20121746	Food	Enteritidis	enterica	SAMN02384284	missing	Canada: British Columbia	Environment	missing	GCA_000624855.2
EC20121748	Food	Enteritidis	enterica	SAMN02384281	missing	Canada: British Columbia	Environment	missing	GCA_000624875.2
EC20121750	Food	Enteritidis	enterica	SAMN02384262	missing	Canada: Ontario	Environment	missing	GCA_000624895.2
EC20121751	Food	Enteritidis	enterica	SAMN02384261	missing	Canada: British Columbia	Environment	missing	GCA_000624915.2
EC20121753	Food	Enteritidis	enterica	SAMN02384272	missing	Canada: British Columbia	Environment	missing	GCA_000624935.2
EC20120734	Food	Enteritidis	enterica	SAMN02384330	missing	Canada: Ontario	Environment	missing	GCA_000624955.2
EC20120738	Food	Enteritidis	enterica	SAMN02384331	missing	Canada: Ontario	Environment	missing	GCA_000624975.2
EC20120765	missing	Enteritidis	enterica	SAMN02384285	missing	Canada: British Columbia	Gallus gallus	missing	GCA_000624995.2
EC20120773	Food	Enteritidis	enterica	SAMN02384332	missing	Canada: Ontario	Environment	missing	GCA_000625015.2
EC20120774	Food	Enteritidis	enterica	SAMN02384333	missing	Canada: Ontario	Environment	missing	GCA_000625035.2
EC20120775	Food	Enteritidis	enterica	SAMN02384254	missing	Canada: Ontario	Environment	missing	GCA_000625055.2
EC20120776	Food	Enteritidis	enterica	SAMN02384253	missing	Canada: Ontario	Environment	missing	GCA_000625075.2
EC20120917	missing	Enteritidis	enterica	SAMN02384334	missing	Canada: Ontario	Gallus gallus	missing	GCA_000625095.2
EC20120918	missing	Enteritidis	enterica	SAMN02384335	missing	Canada: Ontario	Gallus gallus	missing	GCA_000625115.2
EC20120925	missing	Enteritidis	enterica	SAMN02384336	missing	Canada: Ontario	Bos taurus	missing	GCA_000625135.2
EC20120927	missing	Enteritidis	enterica	SAMN02384338	missing	Canada: Ontario	Gallus gallus	missing	GCA_000625155.2
EC20120963	Food	Enteritidis	enterica	SAMN02384252	missing	Canada: Ontario	Environment	missing	GCA_000625175.2
EC20120968	Food	Enteritidis	enterica	SAMN02384279	missing	Canada: Ontario	Environment	missing	GCA_000625195.2
EC20120969	Food	Enteritidis	enterica	SAMN02384340	missing	Canada: Ontario	Environment	missing	GCA_000625215.2
EC20120970	Food	Enteritidis	enterica	SAMN02384263	missing	Canada: Ontario	Environment	missing	GCA_000625235.2
EC20121812	Food	Enteritidis	enterica	SAMN02384292	missing	Canada: British Columbia	Environment	missing	GCA_000625255.2
EC20121825	Food	Enteritidis	enterica	SAMN02384247	missing	Canada: British Columbia	Environment	missing	GCA_000625275.2
EC20121826	Food	Enteritidis	enterica	SAMN02384248	missing	Canada: British Columbia	Environment	missing	GCA_000625295.2
EC20121969	Food	Enteritidis	enterica	SAMN02384304	missing	Canada: Ontario	Environment	missing	GCA_000625315.2
EC20121970	Food	Enteritidis	enterica	SAMN02384303	missing	Canada: Ontario	Environment	missing	GCA_000625335.2
SA20090419	missing	Enteritidis	enterica	SAMN02384238	missing	Canada: Ontario	Gallus gallus	missing	GCA_000625355.2
SA20090435	missing	Enteritidis	enterica	SAMN02384234	missing	Canada: British Columbia	Gallus gallus	missing	GCA_000625375.2
EC20090530	missing	Enteritidis	enterica	SAMN02384306	missing	Canada: Ontario	Gallus gallus	missing	GCA_000625395.2
EC20100088	animal	Enteritidis	enterica	SAMN02384319	missing	Canada: Ontario	missing	missing	GCA_000625415.2
EC20100089	animal	Enteritidis	enterica	SAMN02384320	missing	Canada: Ontario	missing	missing	GCA_000625435.2
EC20120580	missing	Enteritidis	enterica	SAMN02384324	missing	missing	Gallus gallus	missing	GCA_000625455.2
EC20120581	missing	Enteritidis	enterica	SAMN02384325	missing	missing	Gallus gallus	missing	GCA_000625475.2
EC20120590	missing	Enteritidis	enterica	SAMN02384326	missing	Canada: Nova Scotia	Gallus gallus	missing	GCA_000625495.2
EC20120597	missing	Enteritidis	enterica	SAMN02384327	missing	Canada: Ontario	Gallus gallus	missing	GCA_000625515.2
EC20120685	missing	Enteritidis	enterica	SAMN02384255	missing	Canada: British Columbia	Gallus gallus	missing	GCA_000625535.2
EC20120686	missing	Enteritidis	enterica	SAMN02384328	missing	Canada: British Columbia	Gallus gallus	missing	GCA_000625555.2
EC20120687	missing	Enteritidis	enterica	SAMN02384329	missing	Canada: British Columbia	Gallus gallus	missing	GCA_000625575.2
EC20120697	missing	Enteritidis	enterica	SAMN02384274	missing	missing	Gallus gallus	missing	GCA_000625595.2
EC20120722	Food	Enteritidis	enterica	SAMN02384271	missing	Canada: Ontario	Environment	missing	GCA_000625615.2
EC20121976	Food	Enteritidis	enterica	SAMN02384302	missing	Canada: Ontario	Environment	missing	GCA_000625635.2
SA20085285	Stool	Enteritidis	enterica	SAMN02384210	missing	Canada: Ontario	missing	missing	GCA_000625655.2
EC20090195	Food	Enteritidis	enterica	SAMN02384308	missing	Canada: Saskatchewan	Environment	missing	GCA_000625675.2
SA20094682	Cecum	Enteritidis	enterica	SAMN02384197	missing	Canada: Manitoba	Gallus gallus	missing	GCA_000625695.2
EC20100131	missing	Enteritidis	enterica	SAMN02384305	missing	Canada: Ontario	Gallus gallus	missing	GCA_000625715.2
SA20100239	Liver	Enteritidis	enterica	SAMN02384202	missing	Canada: Ontario	Bos taurus	missing	GCA_000625735.2
EC20120677	missing	Enteritidis	enterica	SAMN02384280	missing	Canada: Alberta	Gallus gallus	missing	GCA_000625755.2
EC20121765	Meat	Enteritidis	enterica	SAMN02384276	missing	Canada: British Columbia	Sus scrofa domesticus	missing	GCA_000625775.2
EC20121986	Food	Enteritidis	enterica	SAMN02384301	missing	Canada: Ontario	Environment	missing	GCA_000625795.2
EC20121989	Food	Enteritidis	enterica	SAMN02384300	missing	Canada: Ontario	Environment	missing	GCA_000625815.2
EC20120051	missing	Enteritidis	enterica	SAMN02384322	missing	Canada: Ontario	Bos taurus	missing	GCA_000625835.2
EC20121990	Food	Enteritidis	enterica	SAMN02384299	missing	Canada: Ontario	Environment	missing	GCA_000625875.2
EC20122022	Food	Enteritidis	enterica	SAMN02384298	missing	Canada: Ontario	Environment	missing	GCA_000625895.2
EC20122026	Food	Enteritidis	enterica	SAMN02384297	missing	Canada: Ontario	Environment	missing	GCA_000625915.2
EC20122031	Food	Enteritidis	enterica	SAMN02384296	missing	Canada: Ontario	Environment	missing	GCA_000625935.2
EC20122033	Food	Enteritidis	enterica	SAMN02384295	missing	Canada: Ontario	Environment	missing	GCA_000625955.2
EC20122045	Food	Enteritidis	enterica	SAMN02384294	missing	Canada: Ontario	Environment	missing	GCA_000625975.2
SA20123395	missing	Enteritidis	enterica	SAMN02384216	missing	Canada: Alberta	Rodent	missing	GCA_000625995.2
EC20130345	missing	Enteritidis	enterica	SAMN02384309	missing	Canada: Ontario	Gallus gallus	missing	GCA_000626015.2
EC20130346	missing	Enteritidis	enterica	SAMN02384310	missing	Canada: Ontario	Gallus gallus	missing	GCA_000626035.2
EC20130347	missing	Enteritidis	enterica	SAMN02384311	missing	Canada: Ontario	Gallus gallus	missing	GCA_000626055.2
EC20130348	missing	Enteritidis	enterica	SAMN02384312	missing	Canada: Ontario	Gallus gallus	missing	GCA_000626075.2
EC20100103	missing	Enteritidis	enterica	SAMN02384179	missing	Canada: Ontario	Gallus gallus	missing	GCA_000626115.2
EC20090884	missing	Enteritidis	enterica	SAMN02384184	missing	Canada: Ontario	Gallus gallus	missing	GCA_000626135.2
EC20090531	missing	Enteritidis	enterica	SAMN02384183	missing	Canada: Ontario	Gallus gallus	missing	GCA_000626155.2
EC20120009	missing	Enteritidis	enterica	SAMN02384192	missing	Canada: Ontario	Rodent	missing	GCA_000626395.2
EC20120929	missing	Enteritidis	enterica	SAMN02384339	missing	Canada: Ontario	Gallus gallus	missing	GCA_000626415.2
EC20121747	missing	Enteritidis	enterica	SAMN02384283	missing	Canada: British Columbia	Meleagris gallopavo	missing	GCA_000626435.2
SA19940857	Environment: Avian	Enteritidis	enterica	SAMN02384222	missing	Canada: Ontario	Environment	missing	GCA_000626455.1
SA20084644	Animal	Enteritidis	enterica	SAMN02384201	missing	Canada: Ontario	Avian	missing	GCA_000626475.2
SA20084824	Fluff	Enteritidis	enterica	SAMN02384199	missing	Canada: Ontario	Gallus gallus	missing	GCA_000626495.2
SA20094177	Food	Enteritidis	enterica	SAMN02384200	missing	Canada: Ontario	Environment	missing	GCA_000626515.2
SA20094301	Fluff	Enteritidis	enterica	SAMN02384226	missing	Canada: Newfoundland	Gallus gallus	missing	GCA_000626535.2
EC20111510	missing	Enteritidis	enterica	SAMN02384270	missing	Canada: British Columbia	Gallus gallus	missing	GCA_000626555.2
CFSAN012622	Food	Give	enterica	SAMN02800587	missing	Thailand	Environment	missing	GCA_000732045.2
EC20100134	missing	Enteritidis	enterica	SAMN02384186	missing	Canada: Ontario	Gallus gallus	missing	GCA_000831025.2
EC20100130	missing	Enteritidis	enterica	SAMN02384185	missing	Canada: Ontario	Gallus gallus	missing	GCA_000831045.2
missing	missing	Dublin	enterica	SAMEA724381	missing	missing	missing	missing	GCA_000953175.1
missing	missing	Pullorum	enterica	SAMEA2438684	missing	missing	missing	missing	GCA_000953595.1
EC20100100	Food	Enteritidis	enterica	SAMN02384307	missing	Canada: Saskatchewan	Environment	missing	GCA_000968775.2
SA20100349	Yolk sac	Enteritidis	enterica	SAMN02384203	missing	Canada: Manitoba	Avian	missing	GCA_000968795.2
CMCC50093	Stool	Paratyphi A	enterica	SAMN03786808	39.55 N 116.25 E	China:Beijing	Homo sapiens	Enteric fever	GCA_001045395.1
Ouakam	Food	Ouakam	enterica	SAMN03798087	36.1314 N 95.9372 W	USA: Tulsa Oklahoma	Environment	missing	GCA_001077835.1
SL1344RX	Lab Strain	Typhimurium	enterica	SAMN03448627	53.3444 N 6.2577 W	Ireland	Lab	missing	GCA_001587055.1
CFSAN033950	Food	missing	missing	SAMN03742073	missing	United Kingdom	Environment	missing	GCA_001652385.2
SA972816	Stool	missing	enterica	SAMN02688040	missing	China: Heilongjiang	Bos taurus	missing	GCA_001700595.1
CFSAN008104	Plant	Enteritidis	enterica	SAMN05180023	missing	USA:CA	Environment	missing	GCA_001713515.2
CFSAN008081	Meat	Typhimurium	enterica	SAMN05717005	missing	USA:MD	Gallus gallus	missing	GCA_001756025.2
CFSAN044875	Water	missing	missing	SAMN04961937	missing	missing	Environment	missing	GCA_001831715.2
CFSAN044888	Water	missing	missing	SAMN04961950	missing	missing	Environment	missing	GCA_001831985.2
CFSAN044921	Water	Rubislaw	enterica	SAMN04961988	missing	USA:GA	Environment	missing	GCA_001833255.2
CFSAN044911	Water	Inverness	enterica	SAMN04961978	missing	USA:GA	Environment	missing	GCA_001834735.2
CFSAN044945	Water	missing	missing	SAMN04962018	missing	missing	Environment	missing	GCA_001834965.2
CFSAN051890	Spleen	Enteritidis	enterica	SAMN05414469	missing	USA:PA	Mus musculus	missing	GCA_001972545.2
CFSAN051882	Gut	Enteritidis	enterica	SAMN05414461	missing	USA:PA	Mus musculus	missing	GCA_001972625.2
CFSAN051827	Spleen	Enteritidis	enterica	SAMN05414408	missing	USA:PA	Mus musculus	missing	GCA_001973785.2
2012K-0678	Stool	Pomona	enterica	SAMN06651530	missing	USA: HHS region 9	Homo sapiens	missing	GCA_002094915.1
CFSAN059898	Stool	Dublin	enterica	SAMN07163940	missing	Nigeria	Bos taurus	missing	GCA_002266085.2
CFSAN060804	Sediment	missing	missing	SAMN07427971	missing	USA:VA	Environment	missing	GCA_002507915.2
201001922	missing	Kentucky	enterica	SAMN08784247	missing	not applicable	Homo sapiens	gastroenteritis	GCA_003030965.1
2014LSAL02547	Meat	Derby	enterica	SAMN08804085	46.582662 N 0.343486 E	France:Poitou-Charentes	Sus scrofa domesticus	missing	GCA_003171775.1
SA20051472	missing	59:z10:-	diarizonae	SAMN09237645	missing	missing	missing	missing	GCA_003324895.1
missing	missing	missing	missing	SAMN06044994	missing	missing	missing	missing	GCA_003325175.1
missing	missing	missing	missing	SAMN06045059	missing	missing	missing	missing	GCA_003325295.1
SGSC 2190	opossum	Typhimurium	enterica	SAMN06856354	missing	USA:CA	Opossum	missing	GCA_003871895.2
CFSAN029939	Soil	missing	missing	SAMN03464038	missing	USA:GA	Environment	missing	GCA_003872215.2
CFSAN030538	Plant	missing	diarizonae	SAMN03464588	missing	USA:TX	Environment	missing	GCA_003872565.2
CFSAN001016	missing	missing	salamae	SAMN03700939	missing	missing	missing	missing	GCA_003873385.2
CFSAN008708	Water	Paratyphi B	enterica	SAMN02900140	missing	USA:NC	Environment	missing	GCA_003878535.2
ATCC BAA-664	missing	Braenderup	enterica	SAMN10620577	missing	missing	missing	missing	GCA_004006075.1
SGSC 2189	missing	Typhimurium	enterica	SAMN01933180	missing	USA:CA	Parrot	missing	GCA_004222645.2
CFSAN029871	Water	missing	missing	SAMN03463970	missing	USA:GA	Environment	missing	GCA_004223785.2
K13SK002	missing	Kentucky	enterica	SAMN11042882	38.116 N 127.278 E	South Korea: Gyeonggi-do	missing	missing	GCA_004354325.1
L41	missing	Infantis	enterica	SAMN11268913	missing	missing	missing	missing	GCA_004762845.1
NRRL B-4212	Animal	Typhimurium	enterica	SAMN09475319	missing	missing	missing	missing	GCA_005154105.1
CFSAN029879	Water	missing	missing	SAMN03463978	missing	USA:GA	Environment	missing	GCA_005532895.2
CFSAN029872	Water	missing	missing	SAMN03463971	missing	USA:GA	Environment	missing	GCA_005532935.2
CFSAN029843	Water	missing	missing	SAMN03463942	missing	USA:NC	Environment	missing	GCA_005606435.2
TR01 Mutant	Environment: Avian	Infantis	enterica	SAMN11665428	missing	Turkey	Environment	missing	GCA_005885995.1
TR01	Environment: Avian	Infantis	enterica	SAMN11663712	missing	Turkey	Environment	missing	GCA_005886015.1
CFSAN001010	missing	missing	salamae	SAMN03700933	missing	missing	missing	missing	GCA_005899965.2
CFSAN001015	missing	missing	salamae	SAMN03700938	missing	missing	missing	missing	GCA_005900065.2
CFSAN024219	Water	missing	missing	SAMN03069703	missing	USA:VA	Environment	missing	GCA_005935865.2
CFSAN029958	Water	missing	missing	SAMN03464057	missing	USA:NC	Environment	missing	GCA_006019175.2
CFSAN048049	missing	missing	missing	SAMN04933258	missing	USA:VA	missing	missing	GCA_006098575.2
CFSAN022640	missing	Enteritidis	enterica	SAMN03652140	missing	USA:SD	Goose	missing	GCA_006651425.2
CFSAN024230	Sediment	missing	missing	SAMN03069714	missing	USA:VA	Environment	missing	GCA_006849305.2
CFSAN029856	Water	missing	missing	SAMN03463955	missing	USA:SC	Environment	missing	GCA_006868345.2
CFSAN029865	Water	missing	missing	SAMN03463964	missing	USA:GA	Environment	missing	GCA_006868405.2
CFSAN029891	Soil	missing	missing	SAMN03463990	missing	USA:NC	Environment	missing	GCA_006869965.2
CFSAN001011	missing	missing	salamae	SAMN03700934	missing	missing	missing	missing	GCA_006914355.2
CFSAN008810	Sediment	missing	missing	SAMN02900242	missing	USA:NC	Environment	missing	GCA_006948385.2
CFSAN008789	Sediment	missing	missing	SAMN02900221	missing	USA:NC	Environment	missing	GCA_006949085.2
SGSC 2482	missing	Indiana	enterica	SAMN06856347	missing	United Kingdom	missing	missing	GCA_007232625.2
CFSAN022626	missing	Abortusequi	enterica	SAMN03652126	missing	missing	missing	missing	GCA_007751115.2
SGSC 2187	missing	Typhimurium	enterica	SAMN06856351	missing	Norway	missing	missing	GCA_007762235.2
K12SE001	missing	Enteritidis	enterica	SAMN12586650	36.4337735 N 126.7140613 E	South Korea: Chungcheongnam-do	Gallus gallus	missing	GCA_008369645.1
K16SI097	missing	Indiana	enterica	SAMN12586544	36.8885952 N 127.4512907 E	South Korea: Chungcheongbuk-do	Gallus gallus	missing	GCA_008369665.2
CFSAN022633	Animal	Newport	enterica	SAMN03652133	missing	USA:MO	Avian	missing	GCA_008607025.2
AR-0408	missing	Typhimurium	enterica	SAMN12648958	missing	missing	missing	missing	GCA_008727515.1
CFSAN000982	missing	Typhimurium	enterica	SAMN03700908	missing	missing	missing	missing	GCA_008916265.2
CFSAN001068	missing	Montevideo	enterica	SAMN03700982	missing	USA:IA	missing	missing	GCA_009221365.2
1.6e+81	Stool	missing	missing	SAMN11565619	missing	China:Guangdong	Homo sapiens	Salmonella gastroenteritis	GCA_009930575.1
15E434	Stool	missing	missing	SAMN11565614	missing	China:Guangdong	Homo sapiens	Salmonella gastroenteritis	GCA_009930675.1
CFSAN022628	missing	Choleraesuis	enterica	SAMN03652128	missing	USA:MN	Sus scrofa domesticus	missing	GCA_010396085.2
CFSAN022623	missing	Kunzendorf	enterica	SAMN03652123	missing	USA:SD	Sus scrofa domesticus	missing	GCA_010713575.2
CFSAN022631	missing	Kunzendorf	enterica	SAMN03652131	missing	USA:MO	Sus scrofa domesticus	missing	GCA_010794875.2
SBO17	Stool	Infantis	enterica	SAMN10837495	17.78 S 63.18 W	Bolivia: Santa Cruz de la Sierra	Homo sapiens	Salmonella gastroenteritis	GCA_012223145.1
SPE102	Stool	Infantis	enterica	SAMN10837492	12.03 S 77.02 W	Peru: Lima	Homo sapiens	Recurrent salmonellosis	GCA_012223285.1
SBO53	Stool	Infantis	enterica	SAMN10837496	17.78 S 63.18 W	Bolivia: Santa Cruz de la Sierra	Homo sapiens	Salmonella gastroenteritis	GCA_012223625.1
SPE100	Blood	Infantis	enterica	SAMN10837491	12.03 S 77.02 W	Peru: Lima	Homo sapiens	Bacteremia	GCA_012223825.1
SPE55	Blood	Infantis	enterica	SAMN10837490	12.03 S 77.02 W	Peru: Lima	Homo sapiens	Bacteremia	GCA_012224005.1
FDAARGOS_686	missing	missing	missing	SAMN11056401	missing	Nigeria: Ibadan	Homo sapiens	missing	GCA_012273275.1
FDAARGOS_709	missing	missing	missing	SAMN11056424	missing	Nigeria: Ibadan	Homo sapiens	missing	GCA_012273475.1
Sal162	Meat	Kedougou	enterica	SAMN14832905	13.75 N 100.48 E	Thailand: Bangkok	Gallus gallus	missing	GCA_013075385.1
FDAARGOS_717	missing	missing	missing	SAMN11056432	missing	Nigeria: Ibadan	Homo sapiens	missing	GCA_013364495.1
FDAARGOS_718	missing	missing	missing	SAMN11056433	missing	Nigeria: Ibadan	Homo sapiens	missing	GCA_013364515.1
FDAARGOS_711	missing	missing	missing	SAMN11056426	missing	Nigeria: Ibadan	Homo sapiens	missing	GCA_013367835.1
SH160	Meat	Typhimurium	enterica	SAMN14591152	missing	China: Shanghai	Sus scrofa domesticus	missing	GCA_013487765.1
KUFSE-CM43	Meat	Dessau	enterica	SAMN14167974	37.509 N 126.791 E	South Korea: Gyeonggi-do	Gallus gallus	missing	GCA_014349455.1
CFSAN008798	Water	Muenchen	enterica	SAMN02900230	missing	USA:NC	Environment	missing	GCA_014431865.2
CFSAN008715	Plant	Montevideo	enterica	SAMN02900147	missing	USA:NC	Environment	missing	GCA_014432665.2
UWI_PP31	Environment	missing	missing	SAMN16678588	missing	Trinidad and Tobago	Environment	missing	GCA_015247395.2
FDAARGOS_879	missing	missing	missing	SAMN13450409	missing	Not applicable	missing	missing	GCA_016117835.1
CVM 24358	missing	Bredeney	enterica	SAMN14504709	missing	USA:MO	Meleagris gallopavo	missing	GCA_016454405.1
CVM 21978	missing	Reading	enterica	SAMN14504578	missing	USA:TN	Bos taurus	missing	GCA_016454565.1
CVM 20746	missing	Anatum	enterica	SAMN14504547	missing	USA:NC	Sus scrofa domesticus	missing	GCA_016454685.1
CVM 20739	missing	Krefeld	enterica	SAMN14504541	missing	USA:NC	Sus scrofa domesticus	missing	GCA_016454745.1
colony_17	missing	missing	missing	SAMN16713984	missing	Thailand: Nongkhai	Homo sapiens	missing	GCA_016657125.1
colony_14	missing	missing	missing	SAMN16713983	missing	Thailand: Nongkhai	Homo sapiens	missing	GCA_016657265.1
colony_81	Food	Weltevreden	enterica	SAMN16713982	missing	Thailand: Buriram	Environment	missing	GCA_016657285.1
colony_80	missing	Weltevreden	enterica	SAMN16713981	missing	Thailand: Yasothon	Homo sapiens	missing	GCA_016657405.1
colony_78	missing	Weltevreden	enterica	SAMN16713980	missing	Thailand: Yasothon	Homo sapiens	missing	GCA_016657525.1
colony_77	missing	Weltevreden	enterica	SAMN16713979	missing	Thailand: Yasothon	Homo sapiens	missing	GCA_016657685.1
colony_76	missing	Weltevreden	enterica	SAMN16713978	missing	Thailand: Yasothon	Homo sapiens	missing	GCA_016657725.1
colony_75	missing	Weltevreden	enterica	SAMN16713977	missing	Thailand: Yasothon	Homo sapiens	missing	GCA_016657745.1
colony_72	missing	Weltevreden	enterica	SAMN16713975	missing	Thailand: Yasothon	Homo sapiens	missing	GCA_016657765.1
colony_69	missing	Weltevreden	enterica	SAMN16713974	missing	Thailand: Yasothon	Homo sapiens	missing	GCA_016657785.1
colony_74	missing	Weltevreden	enterica	SAMN16713976	missing	Thailand: Yasothon	Homo sapiens	missing	GCA_016657805.1
colony_68	missing	Weltevreden	enterica	SAMN16713973	missing	Thailand: Yasothon	Homo sapiens	missing	GCA_016657825.1
colony_66	missing	Weltevreden	enterica	SAMN16713972	missing	Thailand: Yasothon	Homo sapiens	missing	GCA_016657905.1
colony_64	missing	Weltevreden	enterica	SAMN16713971	missing	Thailand: Yasothon	Homo sapiens	missing	GCA_016658065.1
Colony582	Food	missing	missing	SAMN17825169	missing	Thailand	Environment	missing	GCA_016917375.1
Colony63	Rectal Swab	Weltevreden	enterica	SAMN17825166	missing	Thailand: Yasothon	Homo sapiens	missing	GCA_016917395.1
Colony568	Food	missing	missing	SAMN17825160	missing	Thailand: Chiang Mai	Environment	missing	GCA_016917415.1
Colony114	Food	missing	missing	SAMN17825159	missing	Thailand: Yasothon	Environment	missing	GCA_016917435.1
Colony593	Food	missing	missing	SAMN17825158	missing	Thailand	Environment	missing	GCA_016917455.1
Colony598	Food	missing	missing	SAMN17825157	missing	Thailand	Environment	missing	GCA_016917475.1
Colony564	Food	missing	missing	SAMN17825156	missing	Thailand: Chiang Mai	Environment	missing	GCA_016917495.1
Colony561	Food	missing	missing	SAMN17825155	missing	Thailand: Chiang Mai	Environment	missing	GCA_016917515.1
Colony541	Food	Typhimurium	enterica	SAMN17825154	missing	Thailand: Chiang Mai	Environment	missing	GCA_016917535.1
Colony539	Food	missing	missing	SAMN17825153	missing	Thailand: Chiang Mai	Environment	missing	GCA_016917555.1
Colony113	Rectal Swab	Typhimurium	enterica	SAMN17825152	missing	Thailand: Yasothon	Homo sapiens	missing	GCA_016917575.1
Colony118	Rectal Swab	missing	missing	SAMN17825151	missing	Thailand: Yasothon	Homo sapiens	missing	GCA_016917595.1
Colony117	Rectal Swab	missing	missing	SAMN17825150	missing	Thailand: Yasothon	Homo sapiens	missing	GCA_016917615.1
Colony116	Rectal Swab	missing	missing	SAMN17825149	missing	Thailand: Yasothon	Homo sapiens	missing	GCA_016917635.1
Colony14	Rectal Swab	missing	missing	SAMN17825148	missing	Thailand: Nong Khai	Homo sapiens	missing	GCA_016917655.1
Colony589	Food	missing	missing	SAMN17825147	missing	Thailand	Environment	missing	GCA_016917675.1
Colony627	Food	missing	missing	SAMN17825146	missing	Thailand: Chiang Mai	Environment	missing	GCA_016917695.1
Colony626	Food	missing	missing	SAMN17825145	missing	Thailand: Chiang Mai	Environment	missing	GCA_016917715.1
Colony596	Food	missing	missing	SAMN17825144	missing	Thailand	Environment	missing	GCA_016917735.1
H2	missing	Weltevreden	enterica	SAMN18737454	18.48 N 98.55 E	Thailand: Chiang Mai	Homo sapiens	Salmonella gastroenteritis	GCA_018141865.1
KUFSE-SAL0043	Meat	Dessau	enterica	SAMN13741975	37.505114 N 126.788646 E	South Korea: Bucheon	Gallus gallus	missing	GCA_018279985.1
A_cip	missing	Typhimurium	enterica	SAMN18898463	missing	missing	missing	missing	GCA_018310415.1
C_cip	missing	Typhimurium	enterica	SAMN18899574	missing	missing	missing	missing	GCA_018310435.1
2B_cip	missing	Typhimurium	enterica	SAMN18899572	missing	missing	missing	missing	GCA_018310455.1
SO_8752_Stm	missing	Typhimurium	enterica	SAMN18898401	missing	missing	missing	missing	GCA_018326605.1
KUFSE-SAL0043	Meat	Dessau	enterica	SAMN13741975	37.505114 N 126.788646 E	South Korea: Bucheon	Gallus gallus	missing	GCA_018336435.1
SGSC 2217	missing	Heidelberg	enterica	SAMN01087967	missing	USA: CO	Meleagris gallopavo	missing	GCA_018338435.1
SGSC 2206	missing	Saintpaul	enterica	SAMN01805318	missing	France	Homo sapiens	missing	GCA_018338535.1
SGSC 2470	missing	Dublin	enterica	SAMN01933088	missing	France	Bos taurus	missing	GCA_018338555.1
SGSC 2494	missing	Newport	enterica	SAMN01933147	missing	Mexico	Homo sapiens	missing	GCA_018338635.1
SGSC 2508	missing	Pullorum	enterica	SAMN01933155	missing	Germany	missing	missing	GCA_018338655.1
SGSC 2469	missing	Dublin	enterica	SAMN01933087	missing	USA:ID	Bos taurus	missing	GCA_018338715.1
SGSC 2501	Food	Paratyphi B	enterica	SAMN01933108	missing	missing	Environment	missing	GCA_018338775.1
607307-2	Environmental swab	Enteritidis	enterica	SAMN01041108	missing	USA:IA	Environment	missing	GCA_018338875.1
CFSAN028527	Egg	Kentucky	enterica	SAMN03285098	missing	USA:GA	Avian	missing	GCA_018338935.1
CFSAN027385	Egg	Kentucky	enterica	SAMN03272221	missing	USA:AL	Avian	missing	GCA_018339035.1
CFSAN027384	Egg	Braenderup	enterica	SAMN03272220	missing	USA:CA	Gallus gallus	missing	GCA_018339075.1
CFSAN026633	missing	Enteritidis	enterica	SAMN03165679	missing	Belgium	Sus scrofa domesticus	missing	GCA_018339155.1
CFSAN026631	missing	Enteritidis	enterica	SAMN03165677	missing	Belgium	Anas platyrhynchos	missing	GCA_018339215.1
CFSAN024590	Surface	Sandiego	enterica	SAMN03464525	missing	Mexico	Environment	missing	GCA_018339355.1
CFSAN024577	Surface	Itami	enterica	SAMN03464512	missing	Mexico	Environment	missing	GCA_018339395.1
CFSAN024579	Surface	Irumu	enterica	SAMN03464514	missing	Mexico	Environment	missing	GCA_018339415.1
CFSAN006208	Meat: ground	Uganda	enterica	SAMN03329204	missing	Colombia	Bos taurus	missing	GCA_018339575.1
CFSAN006269	Water	Javiana	enterica	SAMN02335407	missing	Mexico	Environment	missing	GCA_018339635.1
CFSAN006238	Water	Javiana	enterica	SAMN02335376	missing	Mexico	Environment	missing	GCA_018339655.1
CFSAN006211	Food	Senftenberg	enterica	SAMN03218188	missing	Colombia	Environment	missing	GCA_018339695.1
CFSAN006171	Food	Rubislaw	enterica	SAMN03218200	missing	Colombia	Environment	missing	GCA_018339755.1
CFSAN004346	Stool	Montevideo	enterica	SAMN02383574	missing	USA:PA	Bos taurus	missing	GCA_018339815.1
CFSAN004345	Water	Typhimurium var. 5-	enterica	SAMN02383573	missing	USA:PA	Environment	missing	GCA_018339835.1
CFSAN001992	Stool	Javiana	enterica	SAMN01832085	missing	USA:AZ	Homo sapiens	missing	GCA_018340055.1
CFSAN004085	Environmental swab	missing	enterica	SAMN02709323	missing	USA:NM	Environment	missing	GCA_018340075.1
695	Farm	Soerenga	enterica	SAMN01813423	missing	USA:TX	Environment	missing	GCA_018340135.1
626	Farm	Derby	enterica	SAMN01813422	missing	USA:MN	Environment	missing	GCA_018340175.1
CFSAN024415	missing	Newport	enterica	SAMN03165658	missing	Belgium	Gallus gallus	missing	GCA_018340215.1
CFSAN024549	Sediment	Weltevreden	enterica	SAMN03464484	missing	Mexico	Environment	missing	GCA_018340295.1
CFSAN024562	missing	Johannesburg	enterica	SAMN03464497	missing	Mexico	missing	missing	GCA_018340525.1
CFSAN059940	clinical sample	Infantis	enterica	SAMN10585557	missing	Peru	Homo sapiens	missing	GCA_018340545.1
CFSAN059939	clinical sample	Infantis	enterica	SAMN10588566	missing	Peru	Homo sapiens	missing	GCA_018340565.1
2020LSAL11867	Meat	Bovismorbificans	enterica	SAMN18747132	48.855976 N 2.3444382 W	France	Sus scrofa domesticus	missing	GCA_018340585.1
no75	Stool	missing	missing	SAMN19104843	missing	China:Quanzhou	missing	missing	GCA_018460045.1
Sal610	missing	Bovismorbificans	enterica	SAMN02422700	missing	USA: Washington DC	Homo sapiens	missing	GCA_018986955.1
AUSMDU00027944	Stool	Typhimurium	enterica	SAMEA8520469	missing	Australia	Homo sapiens	missing	GCA_907163145.1
AUSMDU00005182	Stool	Typhimurium	enterica	SAMEA7503125	missing	Australia	Homo sapiens	missing	GCA_907163165.1
AUSMDU00004549	Stool	Typhimurium	enterica	SAMEA8520468	missing	Australia	Homo sapiens	missing	GCA_907163175.1
AUSMDU00018340	Stool	Typhimurium	enterica	SAMEA7503126	missing	Australia	Homo sapiens	missing	GCA_907163185.1
AUSMDU00027951	Stool	Typhimurium	enterica	SAMEA8520471	missing	Australia	Homo sapiens	missing	GCA_907163195.1
AUSMDU00005124	Stool	Typhimurium	enterica	SAMEA7503124	missing	Australia	Bos taurus	missing	GCA_907163235.1
AUSMDU00007171	Stool	Typhimurium	enterica	SAMEA8520470	missing	Australia	Homo sapiens	missing	GCA_907163245.1

## Sheet: Table S3
Table S3. The clusters obtained through the Assembly Dereplication process. The Cluster Representatives refer to the assemblies utilized in subsequent research endeavors and the row entries correspond to assemblies that contain these clusters.
Cluster	Cluster Representative
1	GCA_003177255.1.fna	GCA_000006945.2.fna	GCA_000022165.1.fna	GCA_000027025.1.fna	GCA_000188735.1.fna	GCA_000210855.2.fna	GCA_000213635.1.fna	GCA_000252875.1.fna	GCA_000430165.1.fna	GCA_000486345.2.fna	GCA_000493535.2.fna	GCA_000715155.2.fna	GCA_000743055.1.fna	GCA_000941015.2.fna	GCA_000973645.1.fna	GCA_001558355.2.fna	GCA_001576275.1.fna	GCA_001577505.1.fna	GCA_001587055.1.fna	GCA_001623705.1.fna	GCA_001623745.2.fna	GCA_001623765.2.fna	GCA_001623775.1.fna	GCA_001623845.1.fna	GCA_001705365.1.fna	GCA_001756025.2.fna	GCA_001922185.1.fna	GCA_001989635.1.fna	GCA_002163995.1.fna	GCA_002201855.1.fna	GCA_002209225.2.fna	GCA_002947135.1.fna	GCA_002983965.1.fna	GCA_003030285.1.fna	GCA_003032015.1.fna	GCA_003177235.1.fna	GCA_003864015.1.fna	GCA_003999215.1.fna	GCA_004022525.1.fna	GCA_004124035.2.fna	GCA_004124055.2.fna	GCA_004124095.2.fna	GCA_004124175.2.fna	GCA_004792435.1.fna	GCA_004792455.1.fna	GCA_004919145.1.fna	GCA_004919185.1.fna	GCA_004919205.1.fna	GCA_004919225.1.fna
2	GCA_003717755.1.fna	GCA_000007545.1.fna	GCA_000195995.1.fna	GCA_000245535.1.fna	GCA_000385905.1.fna	GCA_001302605.1.fna	GCA_003429465.1.fna	GCA_003716995.1.fna	GCA_003717015.1.fna	GCA_003717035.1.fna	GCA_003717055.1.fna	GCA_003717075.1.fna	GCA_003717095.1.fna	GCA_003717115.1.fna	GCA_003717135.1.fna	GCA_003717215.1.fna	GCA_003717285.1.fna	GCA_003717355.1.fna	GCA_003717395.1.fna	GCA_003717435.1.fna	GCA_003717455.1.fna	GCA_003717475.1.fna	GCA_003717515.1.fna	GCA_003717535.1.fna	GCA_003717575.1.fna	GCA_003717615.1.fna	GCA_003717635.1.fna	GCA_003717655.1.fna	GCA_003717675.1.fna	GCA_003717695.1.fna	GCA_003717715.1.fna	GCA_003717735.1.fna	GCA_003717775.1.fna	GCA_003717795.1.fna	GCA_003717815.1.fna	GCA_003717835.1.fna	GCA_003717855.1.fna	GCA_003717875.1.fna	GCA_003717895.1.fna	GCA_003717915.1.fna	GCA_003717935.1.fna	GCA_003717955.1.fna	GCA_003717975.1.fna	GCA_003717995.1.fna	GCA_003718015.1.fna	GCA_003718035.1.fna	GCA_003718055.1.fna	GCA_003718075.1.fna	GCA_003718095.1.fna
3	GCA_005154105.1.fna	GCA_000008105.1.fna	GCA_000187565.1.fna	GCA_000487295.3.fna	GCA_000742815.1.fna	GCA_016117835.1.fna	GCA_016454285.1.fna
4	GCA_012050745.1.fna	GCA_000009505.1.fna	GCA_000280315.2.fna	GCA_000329365.2.fna	GCA_000335875.2.fna	GCA_000612325.1.fna	GCA_000623055.2.fna	GCA_000623075.2.fna	GCA_000623095.2.fna	GCA_000623115.2.fna	GCA_000623135.2.fna	GCA_000623155.2.fna	GCA_000623175.2.fna	GCA_000623195.2.fna	GCA_000623215.2.fna	GCA_000623235.2.fna	GCA_000623255.2.fna	GCA_000623275.1.fna	GCA_000623295.1.fna	GCA_000623315.1.fna	GCA_000623335.1.fna	GCA_000623355.1.fna	GCA_000623375.1.fna	GCA_000623395.2.fna	GCA_000623415.2.fna	GCA_000623435.2.fna	GCA_000623455.2.fna	GCA_000623475.2.fna	GCA_000623495.2.fna	GCA_000623515.2.fna	GCA_000623535.2.fna	GCA_000623555.2.fna	GCA_000623575.2.fna	GCA_000623595.2.fna	GCA_000623615.2.fna	GCA_000623635.2.fna	GCA_000623655.2.fna	GCA_000623675.2.fna	GCA_000623695.2.fna	GCA_000623715.2.fna	GCA_000623735.2.fna	GCA_000623755.2.fna	GCA_000623775.2.fna	GCA_000623795.2.fna	GCA_000623815.2.fna	GCA_000623835.2.fna	GCA_000623855.2.fna	GCA_000623875.2.fna	GCA_000623895.2.fna
5	GCA_000192125.1.fna	GCA_000009525.1.fna	GCA_000335995.2.fna
6	GCA_000818115.1.fna	GCA_000011885.1.fna	GCA_000026565.1.fna	GCA_000486725.2.fna	GCA_000818075.1.fna	GCA_001045395.1.fna	GCA_002386165.1.fna
7	GCA_004136115.1.fna	GCA_000016045.1.fna	GCA_000272715.4.fna	GCA_000272735.4.fna	GCA_000272755.4.fna	GCA_000272775.4.fna	GCA_000272815.2.fna	GCA_000272835.4.fna	GCA_000272895.3.fna	GCA_000442415.1.fna	GCA_001890185.1.fna	GCA_001922165.1.fna	GCA_004136055.1.fna	GCA_004136095.1.fna	GCA_004136135.1.fna	GCA_004136155.1.fna	GCA_004224885.2.fna	GCA_004328805.1.fna	GCA_016452065.1.fna	GCA_016454345.1.fna
8	GCA_008386295.1.fna	GCA_000018385.1.fna
9	GCA_000018625.1.fna
10	GCA_000018705.1.fna
11	GCA_000020705.1.fna
12	GCA_000020745.1.fna
13	GCA_006165265.1.fna	GCA_000020885.1.fna	GCA_000484195.3.fna	GCA_000494385.3.fna	GCA_000503845.1.fna	GCA_001975345.1.fna	GCA_006165105.1.fna	GCA_006165125.1.fna	GCA_006165145.1.fna	GCA_006165165.1.fna	GCA_006165185.1.fna	GCA_006165205.1.fna	GCA_006165225.1.fna	GCA_006165245.1.fna	GCA_006165285.1.fna
14	GCA_003590755.1.fna	GCA_000020925.1.fna	GCA_000192085.1.fna	GCA_001953035.1.fna	GCA_002266085.2.fna	GCA_003324955.1.fna	GCA_003589785.1.fna	GCA_003589805.1.fna	GCA_003589825.1.fna	GCA_003589845.1.fna	GCA_003589865.1.fna	GCA_003595645.1.fna	GCA_003595725.1.fna
15	GCA_002761475.1.fna	GCA_000188955.5.fna	GCA_003071485.1.fna	GCA_003073575.1.fna	GCA_003073595.1.fna	GCA_003130605.1.fna
16	GCA_000230875.1.fna
17	GCA_002761415.1.fna	GCA_000238455.3.fna	GCA_002761455.1.fna
18	GCA_000240905.3.fna
19	GCA_000251025.1.fna
20	GCA_009648795.1.fna	GCA_000258365.1.fna	GCA_000430085.2.fna	GCA_000430105.1.fna	GCA_000486045.2.fna	GCA_000505705.1.fna	GCA_001188125.2.fna	GCA_001441205.1.fna	GCA_001441225.1.fna	GCA_001689935.1.fna	GCA_001690005.1.fna	GCA_001690055.1.fna	GCA_001690075.1.fna	GCA_001690095.1.fna	GCA_001690115.1.fna	GCA_001692495.1.fna	GCA_001692515.1.fna	GCA_001692535.1.fna	GCA_001692555.1.fna	GCA_001692575.1.fna	GCA_001692595.1.fna	GCA_001692615.1.fna	GCA_001692635.1.fna	GCA_003986635.1.fna	GCA_004564195.1.fna	GCA_008124065.1.fna
21	GCA_000271885.2.fna
22	GCA_000271905.2.fna
23	GCA_000330485.2.fna	GCA_000462995.1.fna
24	GCA_000341425.1.fna
25	GCA_000430125.1.fna
26	GCA_002208965.2.fna	GCA_000430145.3.fna	GCA_001623645.2.fna	GCA_003986655.1.fna
27	GCA_000748565.2.fna	GCA_000439415.1.fna	GCA_000698515.2.fna	GCA_000698715.2.fna	GCA_000748245.2.fna	GCA_003627015.2.fna	GCA_004847005.1.fna	GCA_004847145.1.fna	GCA_004847345.1.fna	GCA_004847505.1.fna	GCA_004847525.1.fna	GCA_004847545.1.fna	GCA_004847565.1.fna	GCA_004847585.1.fna	GCA_004847605.1.fna	GCA_004847625.1.fna	GCA_004847745.1.fna	GCA_004847885.1.fna	GCA_004848145.1.fna	GCA_004848405.1.fna	GCA_004848545.1.fna	GCA_004848685.1.fna	GCA_004848885.1.fna	GCA_009648715.1.fna	GCA_009648735.1.fna	GCA_009648755.1.fna	GCA_009648835.1.fna	GCA_009667855.1.fna
28	GCA_002900325.1.fna	GCA_000473275.1.fna	GCA_000486365.2.fna	GCA_001305815.1.fna	GCA_001305835.1.fna	GCA_001953015.1.fna	GCA_003902395.2.fna
29	GCA_000483715.2.fna
30	GCA_000486165.2.fna
31	GCA_000486405.2.fna	GCA_001535315.2.fna	GCA_003031855.1.fna	GCA_003710185.1.fna	GCA_007431545.1.fna
32	GCA_000486445.2.fna
33	GCA_000486585.2.fna
34	GCA_001975425.1.fna	GCA_000486765.2.fna
35	GCA_003710145.1.fna	GCA_000486815.2.fna	GCA_005166225.1.fna
36	GCA_000486855.2.fna
37	GCA_000486915.2.fna
38	GCA_000487015.2.fna
39	GCA_000487035.2.fna
40	GCA_000487155.2.fna
41	GCA_000487255.2.fna
42	GCA_016025435.1.fna	GCA_000487515.2.fna	GCA_004194605.3.fna	GCA_015159575.1.fna	GCA_015708295.1.fna	GCA_016025395.1.fna
43	GCA_001623545.2.fna	GCA_000487575.2.fna	GCA_000940895.2.fna	GCA_000963535.2.fna	GCA_001620225.1.fna	GCA_001623585.1.fna	GCA_001623625.1.fna	GCA_001623665.2.fna	GCA_002507715.2.fna	GCA_002777175.1.fna	GCA_006517135.1.fna	GCA_006517155.1.fna	GCA_011465695.1.fna	GCA_011465815.1.fna	GCA_011466455.1.fna
44	GCA_000487615.2.fna
45	GCA_000487775.2.fna
46	GCA_000487915.2.fna
47	GCA_000487935.2.fna
48	GCA_000493295.2.fna
49	GCA_000499465.2.fna
50	GCA_000505365.2.fna	GCA_001941405.1.fna
51	GCA_002984285.1.fna	GCA_000636135.1.fna	GCA_001576255.1.fna	GCA_001623685.1.fna	GCA_001623725.1.fna	GCA_001623805.1.fna	GCA_001623825.2.fna	GCA_001700595.1.fna	GCA_002761055.1.fna	GCA_003181075.1.fna	GCA_003181155.1.fna	GCA_003986675.1.fna	GCA_004919325.1.fna	GCA_004919345.1.fna	GCA_004919365.1.fna	GCA_005537375.1.fna	GCA_005885935.1.fna	GCA_005954705.1.fna	GCA_009884375.1.fna	GCA_016952595.1.fna
52	GCA_000732045.2.fna
53	GCA_016638585.1.fna	GCA_000756465.1.fna
54	GCA_000940935.2.fna
55	GCA_005576575.1.fna	GCA_000940975.1.fna	GCA_000973665.2.fna	GCA_002761335.1.fna	GCA_002761355.1.fna	GCA_002761375.1.fna	GCA_002761395.1.fna	GCA_003054535.1.fna	GCA_003641285.1.fna	GCA_005576595.1.fna
56	GCA_000953495.1.fna	GCA_002863785.1.fna	GCA_012223145.1.fna
57	GCA_000973685.2.fna
58	GCA_000988525.3.fna
59	GCA_002234515.1.fna	GCA_000993725.1.fna	GCA_003710205.1.fna
60	GCA_001006525.1.fna	GCA_009497835.1.fna	GCA_011304815.1.fna
61	GCA_001077835.1.fna
62	GCA_001293505.1.fna
63	GCA_001409135.1.fna
64	GCA_001612515.1.fna	GCA_001409155.1.fna	GCA_005457265.2.fna
65	GCA_001409175.1.fna
66	GCA_001409195.1.fna
67	GCA_016452005.1.fna	GCA_001441245.1.fna	GCA_002984035.1.fna	GCA_016454385.1.fna	GCA_016454645.1.fna
68	GCA_001447115.1.fna	GCA_001447095.1.fna
69	GCA_001448485.2.fna	GCA_016454165.1.fna
70	GCA_001448665.2.fna
71	GCA_001448705.2.fna
72	GCA_001448785.2.fna
73	GCA_001454965.1.fna
74	GCA_004768585.1.fna	GCA_001457675.1.fna	GCA_003073535.1.fna	GCA_003073555.1.fna	GCA_004768565.1.fna
75	GCA_001620115.1.fna	GCA_016454505.1.fna
76	GCA_001620135.2.fna
77	GCA_001620155.1.fna
78	GCA_001620205.2.fna
79	GCA_001629755.1.fna	GCA_001628755.1.fna	GCA_001629775.1.fna
80	GCA_012053725.1.fna	GCA_001647755.1.fna	GCA_002224405.1.fna	GCA_004124215.2.fna	GCA_006517035.1.fna	GCA_006517075.1.fna	GCA_009728875.2.fna	GCA_009728895.2.fna	GCA_012052605.1.fna	GCA_012052805.1.fna	GCA_012052965.1.fna	GCA_012053145.1.fna	GCA_012053525.1.fna	GCA_012054045.1.fna
81	GCA_001652385.2.fna
82	GCA_001729225.1.fna
83	GCA_001832255.2.fna	GCA_001831555.2.fna
84	GCA_001834735.2.fna	GCA_001831715.2.fna
85	GCA_001831915.2.fna
86	GCA_001831985.2.fna
87	GCA_002386325.1.fna	GCA_001833225.2.fna	GCA_001833305.2.fna
88	GCA_001834965.2.fna	GCA_001833255.2.fna
89	GCA_001887015.1.fna
90	GCA_003581245.2.fna	GCA_001890165.1.fna	GCA_001975305.1.fna
91	GCA_001890445.1.fna
92	GCA_001931575.1.fna	GCA_001931555.1.fna	GCA_001931595.1.fna	GCA_001931615.1.fna	GCA_010919335.1.fna	GCA_012223285.1.fna	GCA_012223625.1.fna	GCA_012223825.1.fna	GCA_012224005.1.fna	GCA_013377315.1.fna	GCA_013377335.1.fna	GCA_013377355.1.fna	GCA_014334195.1.fna
93	GCA_001953695.1.fna	GCA_001952995.1.fna	GCA_001953675.1.fna
94	GCA_001956735.1.fna
95	GCA_001975245.1.fna
96	GCA_001975285.1.fna
97	GCA_001975325.1.fna
98	GCA_001975365.1.fna
99	GCA_001975385.1.fna
100	GCA_001975405.1.fna
101	GCA_001975445.1.fna
102	GCA_001975515.1.fna
103	GCA_001975605.1.fna
104	GCA_001975625.1.fna
105	GCA_001975645.1.fna
106	GCA_002094915.1.fna
107	GCA_002119485.1.fna
108	GCA_002196535.1.fna
109	GCA_002208195.1.fna
110	GCA_002208255.1.fna
111	GCA_002208315.1.fna
112	GCA_002209205.2.fna
113	GCA_002211565.1.fna
114	GCA_002211585.1.fna
115	GCA_002211825.1.fna
116	GCA_002211845.1.fna
117	GCA_002211865.1.fna
118	GCA_002211965.1.fna
119	GCA_002234475.1.fna
120	GCA_002234735.2.fna
121	GCA_016454765.1.fna	GCA_002234755.2.fna
122	GCA_002234775.1.fna	GCA_004006075.1.fna	GCA_007833775.1.fna
123	GCA_002234795.1.fna
124	GCA_002238275.1.fna
125	GCA_013364495.1.fna	GCA_002265865.2.fna
126	GCA_002266205.2.fna
127	GCA_002266325.2.fna
128	GCA_002290205.1.fna
129	GCA_002504105.1.fna
130	GCA_009650355.1.fna	GCA_002504125.1.fna	GCA_009650375.1.fna	GCA_009650395.1.fna
131	GCA_002507745.2.fna
132	GCA_002507865.2.fna
133	GCA_002507875.2.fna
134	GCA_002507915.2.fna
135	GCA_002741885.1.fna
136	GCA_002741905.1.fna	GCA_003031875.1.fna	GCA_003864055.1.fna
137	GCA_002760955.1.fna
138	GCA_002761035.1.fna	GCA_002763415.1.fna
139	GCA_002761115.1.fna
140	GCA_002761435.1.fna	GCA_002761495.1.fna
141	GCA_002762135.3.fna
142	GCA_002794415.1.fna
143	GCA_002863765.1.fna
144	GCA_002946375.1.fna
145	GCA_002952975.1.fna	GCA_003030965.1.fna	GCA_004354325.1.fna	GCA_009667765.1.fna	GCA_009667835.1.fna
146	GCA_002953175.1.fna	GCA_004768625.1.fna	GCA_004768665.1.fna	GCA_004798765.1.fna
147	GCA_003030105.1.fna
148	GCA_016454185.1.fna	GCA_003030125.1.fna	GCA_009728795.1.fna	GCA_018340585.1.fna
149	GCA_003031835.1.fna
150	GCA_006516995.1.fna	GCA_003052785.2.fna	GCA_006461415.2.fna
151	GCA_003073495.1.fna
152	GCA_003073515.1.fna
153	GCA_003171775.1.fna
154	GCA_003231095.1.fna	GCA_011465535.1.fna	GCA_011465945.1.fna	GCA_011466075.1.fna	GCA_011466275.1.fna	GCA_011466595.1.fna	GCA_011466775.1.fna	GCA_011466815.1.fna
155	GCA_003324755.1.fna
156	GCA_003324775.1.fna
157	GCA_003324795.1.fna
158	GCA_003324815.1.fna
159	GCA_003324835.1.fna
160	GCA_003324855.1.fna	GCA_004328765.1.fna
161	GCA_003324875.1.fna
162	GCA_003324915.1.fna
163	GCA_003324935.1.fna
164	GCA_003324975.1.fna
165	GCA_003324995.1.fna
166	GCA_003325015.1.fna
167	GCA_003325035.1.fna
168	GCA_003325075.1.fna
169	GCA_003325095.1.fna
170	GCA_003325115.1.fna
171	GCA_003325135.1.fna
172	GCA_003325155.1.fna
173	GCA_003325175.1.fna	GCA_016451985.1.fna	GCA_016454565.1.fna
174	GCA_003325195.1.fna
175	GCA_003325215.1.fna
176	GCA_003325255.1.fna
177	GCA_003325275.1.fna
178	GCA_003325295.1.fna
179	GCA_003325315.1.fna
180	GCA_003325335.1.fna
181	GCA_003347075.1.fna
182	GCA_003429425.1.fna
183	GCA_003429445.1.fna
184	GCA_003571625.1.fna
185	GCA_003590695.1.fna
186	GCA_003606225.1.fna
187	GCA_003641325.1.fna	GCA_003641265.1.fna	GCA_003641305.1.fna	GCA_004328785.1.fna
188	GCA_003710125.1.fna
189	GCA_003856755.1.fna	GCA_009664555.1.fna
190	GCA_003864035.1.fna
191	GCA_003971525.1.fna
192	GCA_003994575.1.fna
193	GCA_003994675.1.fna	GCA_003994635.1.fna
194	GCA_003994655.1.fna
195	GCA_004124155.2.fna
196	GCA_004124195.2.fna	GCA_005222465.1.fna
197	GCA_004126495.1.fna	GCA_013328855.1.fna
198	GCA_004136035.1.fna
199	GCA_004136075.1.fna
200	GCA_004136175.1.fna
201	GCA_004194615.2.fna
202	GCA_004194625.2.fna
203	GCA_004194635.5.fna
204	GCA_004354225.1.fna
205	GCA_004354285.1.fna	GCA_004354245.1.fna
206	GCA_014858565.1.fna	GCA_004358925.1.fna	GCA_006228345.1.fna	GCA_014858545.1.fna
207	GCA_004768605.1.fna
208	GCA_004768645.1.fna
209	GCA_004798745.1.fna
210	GCA_005144945.1.fna	GCA_004919165.1.fna	GCA_009017295.1.fna	GCA_009017335.1.fna	GCA_009756555.1.fna
211	GCA_004919265.1.fna
212	GCA_004919445.1.fna
213	GCA_004923415.2.fna	GCA_004923395.1.fna
214	GCA_005160405.1.fna
215	GCA_005221485.1.fna
216	GCA_005886015.1.fna	GCA_005885995.1.fna
217	GCA_005930995.1.fna
218	GCA_006364755.1.fna
219	GCA_006385115.1.fna
220	GCA_006461325.2.fna
221	GCA_006517015.1.fna
222	GCA_006741505.1.fna
223	GCA_006969245.1.fna
224	GCA_008330205.1.fna	GCA_012052085.1.fna
225	GCA_008807355.1.fna
226	GCA_009184685.1.fna
227	GCA_009388185.1.fna	GCA_009387895.1.fna
228	GCA_009497855.1.fna
229	GCA_009648815.1.fna
230	GCA_009650055.1.fna
231	GCA_009664615.1.fna
232	GCA_009664655.1.fna
233	GCA_009664795.1.fna
234	GCA_009664895.1.fna
235	GCA_009667745.1.fna	GCA_012558165.1.fna
236	GCA_009729895.1.fna
237	GCA_009729915.1.fna
238	GCA_009729935.1.fna
239	GCA_009729955.1.fna
240	GCA_009729975.1.fna
241	GCA_009730015.1.fna
242	GCA_009806735.1.fna
243	GCA_011057955.1.fna
244	GCA_012051625.1.fna
245	GCA_012052445.1.fna
246	GCA_012053325.1.fna
247	GCA_012053905.1.fna
248	GCA_012273275.1.fna
249	GCA_012273475.1.fna
250	GCA_013075385.1.fna
251	GCA_013161625.1.fna
252	GCA_013161805.1.fna
253	GCA_013162025.1.fna
254	GCA_013162165.1.fna
255	GCA_013162485.1.fna
256	GCA_013344545.1.fna
257	GCA_013348865.1.fna
258	GCA_013358425.1.fna
259	GCA_013364515.1.fna
260	GCA_013376915.1.fna
261	GCA_013376935.1.fna
262	GCA_013415925.1.fna
263	GCA_014334175.1.fna
264	GCA_014334235.1.fna
265	GCA_018336435.1.fna	GCA_014349455.1.fna
266	GCA_014840915.2.fna	GCA_014394985.2.fna	GCA_014805785.2.fna	GCA_016025375.1.fna
267	GCA_014521465.1.fna
268	GCA_014524605.1.fna	GCA_014524585.1.fna
269	GCA_014854835.1.fna
270	GCA_015074905.1.fna
271	GCA_015223545.3.fna
272	GCA_015565735.1.fna
273	GCA_015697765.1.fna
274	GCA_016025415.1.fna
275	GCA_016452025.1.fna
276	GCA_016454545.1.fna	GCA_016452045.1.fna	GCA_016454525.1.fna
277	GCA_016452105.1.fna	GCA_016454665.1.fna
278	GCA_016452165.1.fna	GCA_016454365.1.fna
279	GCA_016454205.1.fna
280	GCA_016454225.1.fna
281	GCA_016454245.1.fna
282	GCA_016454265.1.fna
283	GCA_016454305.1.fna
284	GCA_016454325.1.fna
285	GCA_016454425.1.fna
286	GCA_016454445.1.fna
287	GCA_016454705.1.fna	GCA_016454465.1.fna
288	GCA_016454585.1.fna
289	GCA_016454685.1.fna
290	GCA_016454725.1.fna
291	GCA_016657125.1.fna
292	GCA_016864955.1.fna
293	GCA_016889645.1.fna
294	GCA_016903075.1.fna
295	GCA_018279985.1.fna
296	GCA_018310455.1.fna	GCA_018310415.1.fna	GCA_018310435.1.fna
297	GCA_900086565.1.fna
298	GCA_900477895.1.fna
299	GCA_900477905.1.fna
300	GCA_900478065.1.fna
[truncated: 204 more columns]

## Sheet: Table S4
Table S4. The clusters obtained through the Assembly Dereplication process with serovars. The Cluster Representatives refer to the assemblies utilized in subsequent research endeavors and the row entries correspond to assemblies that contain these clusters.
Cluster	Cluster Representative	Cluster Representative Serovar
1	GCA_003177255.1.fna	Typhimurium	Typhimurium	Typhimurium	Typhimurium	Typhimurium	Typhimurium	Typhimurium	Typhimurium	4,5,12:i:-	Typhimurium	Typhimurium	Typhimurium	Typhimurium	Typhimurium	Typhimurium	missing	Typhimurium	Typhimurium	Typhimurium	Typhimurium	Typhimurium	Typhimurium	Typhimurium	Typhimurium	Typhimurium	Typhimurium	Typhimurium	Typhimurium	missing	missing	Typhimurium	Typhimurium	Typhimurium	Typhimurium	Typhimurium	Typhimurium	Typhimurium	Typhimurium	Typhimurium	missing	missing	missing	missing	Typhimurium	1,4,5,12:i:-	1,4,5,12:i:-	1,4,5,12:i:-	1,4,5,12:i:-
2	GCA_003717755.1.fna	Typhi	Typhi	Typhi	Typhi	Typhi	Typhi	Typhi	Typhi	Typhi	Typhi	Typhi	Typhi	Typhi	Typhi	Typhi	Typhi	Typhi	Typhi	Typhi	Typhi	Typhi	Typhi	Typhi	Typhi	Typhi	Typhi	Typhi	Typhi	Typhi	Typhi	Typhi	Typhi	Typhi	Typhi	Typhi	Typhi	Typhi	Typhi	Typhi	Typhi	Typhi	Typhi	Typhi	Typhi	Typhi	Typhi	Typhi	Typhi
3	GCA_005154105.1.fna	Typhimurium	Choleraesuis	Choleraesuis	Choleraesuis	Choleraesuis	missing	Choleraesuis
4	GCA_012050745.1.fna	Enteritidis	Enteritidis	Enteritidis	Enteritidis	Enteritidis	Enteritidis	Enteritidis	Enteritidis	Enteritidis	Enteritidis	Enteritidis	Enteritidis	Enteritidis	Enteritidis	Enteritidis	Enteritidis	Enteritidis	Enteritidis	Enteritidis	Enteritidis	Enteritidis	Enteritidis	Enteritidis	Enteritidis	Enteritidis	Enteritidis	Enteritidis	Enteritidis	Enteritidis	Enteritidis	Enteritidis	Enteritidis	Enteritidis	Enteritidis	Enteritidis	Enteritidis	Enteritidis	Enteritidis	Enteritidis	Enteritidis	Enteritidis	Enteritidis	Enteritidis	Enteritidis	Enteritidis	Enteritidis	Enteritidis	Enteritidis
5	GCA_000192125.1.fna	Gallinarum	Gallinarum	Gallinarum
6	GCA_000818115.1.fna	Paratyphi A	Paratyphi A	Paratyphi A	Paratyphi A	Paratyphi A	Paratyphi A	Paratyphi A
7	GCA_004136115.1.fna	Newport	Newport	Newport	Newport	Newport	Newport	Newport	Newport	Newport	Newport	Newport	Newport	Newport	Newport	Newport	Newport	Newport	Newport	Newport	Newport
8	GCA_008386295.1.fna	missing	Paratyphi C
9	GCA_000018625.1.fna	62:z4,z23:-
10	GCA_000018705.1.fna	Paratyphi B
11	GCA_000020705.1.fna	Heidelberg
12	GCA_000020745.1.fna	Schwarzengrund
13	GCA_006165265.1.fna	Agona	Agona	Agona	Agona	Agona	Borreze	Agona	Agona	Agona	Agona	Agona	Agona	Agona	Agona	Agona
14	GCA_003590755.1.fna	Dublin	Dublin	Dublin	Dublin	Dublin	missing	Dublin	Dublin	Dublin	Dublin	Dublin	Dublin	Dublin
15	GCA_002761475.1.fna	Montevideo	Montevideo	Montevideo	Montevideo	Montevideo	Montevideo
16	GCA_000230875.1.fna	Infantis
17	GCA_002761415.1.fna	Montevideo	Montevideo	Montevideo
18	GCA_000240905.3.fna	Pomona
19	GCA_000251025.1.fna	missing
20	GCA_009648795.1.fna	Heidelberg	Heidelberg	Heidelberg	Heidelberg	Heidelberg	Heidelberg	Heidelberg	Heidelberg	Heidelberg	Heidelberg	Heidelberg	Heidelberg	Heidelberg	Heidelberg	Heidelberg	Heidelberg	Heidelberg	Heidelberg	Heidelberg	Heidelberg	Heidelberg	Heidelberg	Heidelberg	Heidelberg	Heidelberg	Heidelberg
21	GCA_000271885.2.fna	Newport
22	GCA_000271905.2.fna	Newport
23	GCA_000330485.2.fna	Pullorum	Pullorum
24	GCA_000341425.1.fna	Javiana
25	GCA_000430125.1.fna	Cubana
26	GCA_002208965.2.fna	Typhimurium	Typhimurium	Typhimurium	Typhimurium var. 5-
27	GCA_000748565.2.fna	Bareilly	Bareilly	Bareilly	Bareilly	Bareilly	Bareilly	Bareilly	Bareilly	Bareilly	Bareilly	Bareilly	Bareilly	Bareilly	Bareilly	Bareilly	Bareilly	Bareilly	Bareilly	Bareilly	Bareilly	Bareilly	Bareilly	Bareilly	Bareilly	Bareilly	Bareilly	Bareilly	Bareilly
28	GCA_002900325.1.fna	missing	Thompson	Thompson	Thompson	Thompson	Thompson	Thompson
29	GCA_000483715.2.fna	Newport
30	GCA_000486165.2.fna	Saintpaul
31	GCA_000486405.2.fna	Tennessee	Tennessee	Tennessee	Tennessee	Typhimurium
32	GCA_000486445.2.fna	Sloterdijk
33	GCA_000486585.2.fna	Rubislaw
34	GCA_001975425.1.fna	Koessen	Panama
35	GCA_003710145.1.fna	Oranienburg	Oranienburg	Typhimurium
36	GCA_000486855.2.fna	Minnesota
37	GCA_000486915.2.fna	Mbandaka
38	GCA_000487015.2.fna	Muenster
39	GCA_000487035.2.fna	Muenster
40	GCA_000487155.2.fna	Inverness
41	GCA_000487255.2.fna	Chester
42	GCA_016025435.1.fna	Albany	Albany	Albany	Albany	Albany	Albany
43	GCA_001623545.2.fna	Anatum	Anatum	Anatum	Anatum	Anatum	Anatum	Anatum	Anatum	missing	Hayindogo	Anatum	Anatum	Anatum	Anatum	Anatum
44	GCA_000487615.2.fna	Abony
45	GCA_000487775.2.fna	Bredeney
46	GCA_000487915.2.fna	Abaetetuba
47	GCA_000487935.2.fna	Stanleyville
48	GCA_000493295.2.fna	Poona
49	GCA_000499465.2.fna	Bovismorbificans
50	GCA_000505365.2.fna	Cerro	Cerro
51	GCA_002984285.1.fna	Typhimurium	Enteritidis	Typhimurium	Typhimurium	Typhimurium	Typhimurium	Typhimurium	missing	Enteritidis	Typhimurium	Typhimurium	Typhimurium var. 5-	1,4,5,12:i:-	1,4,5,12:i:-	Typhimurium	Typhimurium	Typhimurium	1,4,5,12:i:-	Typhimurium	Typhimurium
52	GCA_000732045.2.fna	Give
53	GCA_016638585.1.fna	missing	62:z36:-
54	GCA_000940935.2.fna	Newport
55	GCA_005576575.1.fna	Montevideo	Montevideo	Montevideo	Montevideo	Montevideo	Montevideo	Montevideo	Montevideo	Montevideo	missing
56	GCA_000953495.1.fna	Infantis	Infantis	Infantis
57	GCA_000973685.2.fna	Newport
58	GCA_000988525.3.fna	Anatum
59	GCA_002234515.1.fna	Mbandaka	Typhimurium	Mbandaka
60	GCA_001006525.1.fna	Typhimurium	Typhimurium	Typhimurium
61	GCA_001077835.1.fna	Ouakam
62	GCA_001293505.1.fna	Typhimurium
63	GCA_001409135.1.fna	Weltevreden
64	GCA_001612515.1.fna	Weltevreden	Weltevreden	Weltevreden
65	GCA_001409175.1.fna	Weltevreden
66	GCA_001409195.1.fna	Weltevreden
67	GCA_016452005.1.fna	Heidelberg	Heidelberg	Heidelberg	Heidelberg	Heidelberg
68	GCA_001447115.1.fna	Anatum	Anatum
69	GCA_001448485.2.fna	Kentucky	Kentucky
70	GCA_001448665.2.fna	Gaminara
71	GCA_001448705.2.fna	Hvittingfoss
72	GCA_001448785.2.fna	Milwaukee
73	GCA_001454965.1.fna	Typhimurium
74	GCA_004768585.1.fna	Senftenberg	Senftenberg	Senftenberg	Senftenberg	Senftenberg
75	GCA_001620115.1.fna	Anatum	Anatum
76	GCA_001620135.2.fna	Anatum
77	GCA_001620155.1.fna	Anatum
78	GCA_001620205.2.fna	Anatum
79	GCA_001629755.1.fna	60:r:z	60:r:z	60:r:z
80	GCA_012053725.1.fna	Indiana	missing	Indiana	missing	Indiana	Indiana	missing	missing	Indiana	Indiana	Indiana	Indiana	Indiana	Indiana
81	GCA_001652385.2.fna	missing
82	GCA_001729225.1.fna	Typhimurium
83	GCA_001832255.2.fna	60:r:e,n,x,z15	missing
84	GCA_001834735.2.fna	Inverness	missing
85	GCA_001831915.2.fna	missing
86	GCA_001831985.2.fna	missing
87	GCA_002386325.1.fna	Saintpaul	Saintpaul	missing
88	GCA_001834965.2.fna	missing	Rubislaw
89	GCA_001887015.1.fna	Typhimurium
90	GCA_003581245.2.fna	Newport	Newport	Bardo
91	GCA_001890445.1.fna	Newport
92	GCA_001931575.1.fna	Infantis	Infantis	Infantis	Infantis	Infantis	Infantis	Infantis	Infantis	Infantis	Infantis	Infantis	Infantis	missing
93	GCA_001953695.1.fna	Saintpaul	Saintpaul	Saintpaul
94	GCA_001956735.1.fna	Antsalova
95	GCA_001975245.1.fna	Crossness
96	GCA_001975285.1.fna	Apapa
97	GCA_001975325.1.fna	Bergen
98	GCA_001975365.1.fna	Djakarta
99	GCA_001975385.1.fna	Hillingdon
100	GCA_001975405.1.fna	Johannesburg
101	GCA_001975445.1.fna	Krefeld
102	GCA_001975515.1.fna	Manchester
103	GCA_001975605.1.fna	Nitra
104	GCA_001975625.1.fna	Wandsworth
105	GCA_001975645.1.fna	Yovokome
106	GCA_002094915.1.fna	Pomona
107	GCA_002119485.1.fna	missing
108	GCA_002196535.1.fna	Minnesota
109	GCA_002208195.1.fna	missing
110	GCA_002208255.1.fna	Onderstepoort
111	GCA_002208315.1.fna	Quebec
112	GCA_002209205.2.fna	Hadar
113	GCA_002211565.1.fna	Ouakam
114	GCA_002211585.1.fna	Macclesfield
115	GCA_002211825.1.fna	65:c:z
116	GCA_002211845.1.fna	Waycross
117	GCA_002211865.1.fna	55:k:z39
118	GCA_002211965.1.fna	50:k:z
119	GCA_002234475.1.fna	57:z29:z42
120	GCA_002234735.2.fna	Saintpaul
121	GCA_016454765.1.fna	Derby	Derby
122	GCA_002234775.1.fna	Braenderup	Braenderup	Braenderup
123	GCA_002234795.1.fna	Manhattan
124	GCA_002238275.1.fna	missing
125	GCA_013364495.1.fna	missing	Corvallis
126	GCA_002266205.2.fna	Eastbourne
127	GCA_002266325.2.fna	Stanleyville
128	GCA_002290205.1.fna	Saintpaul
129	GCA_002504105.1.fna	missing
130	GCA_009650355.1.fna	Muenchen	missing	Muenchen	Muenchen
131	GCA_002507745.2.fna	missing
132	GCA_002507865.2.fna	missing
133	GCA_002507875.2.fna	missing
134	GCA_002507915.2.fna	missing
135	GCA_002741885.1.fna	Gaminara
136	GCA_002741905.1.fna	Tennessee	Tennessee	Montevideo
137	GCA_002760955.1.fna	Enteritidis
138	GCA_002761035.1.fna	Enteritidis	Enteritidis
139	GCA_002761115.1.fna	Enteritidis
140	GCA_002761435.1.fna	Montevideo	Montevideo
141	GCA_002762135.3.fna	Typhimurium
142	GCA_002794415.1.fna	missing
143	GCA_002863765.1.fna	Give
144	GCA_002946375.1.fna	Derby
145	GCA_002952975.1.fna	Kentucky	Kentucky	Kentucky	Kentucky	Kentucky
146	GCA_002953175.1.fna	Senftenberg	Senftenberg	Senftenberg	Senftenberg
147	GCA_003030105.1.fna	missing
148	GCA_016454185.1.fna	Bovismorbificans	missing	missing	Bovismorbificans
149	GCA_003031835.1.fna	Typhimurium
150	GCA_006516995.1.fna	Thompson	Thompson	missing
151	GCA_003073495.1.fna	Senftenberg
152	GCA_003073515.1.fna	Worthington
153	GCA_003171775.1.fna	Derby
154	GCA_003231095.1.fna	Anatum	Anatum	Anatum	Anatum	Anatum	Anatum	Anatum	Anatum
155	GCA_003324755.1.fna	48:i:z
156	GCA_003324775.1.fna	63:g,z51:-
157	GCA_003324795.1.fna	56:z10:e,n,x
158	GCA_003324815.1.fna	56:b:[1,5]
159	GCA_003324835.1.fna	Brandenburg
160	GCA_003324855.1.fna	Brandenburg	Brandenburg
161	GCA_003324875.1.fna	Berta
162	GCA_003324915.1.fna	missing
163	GCA_003324935.1.fna	missing
164	GCA_003324975.1.fna	missing
165	GCA_003324995.1.fna	missing
166	GCA_003325015.1.fna	missing
167	GCA_003325035.1.fna	missing
168	GCA_003325075.1.fna	missing
169	GCA_003325095.1.fna	missing
170	GCA_003325115.1.fna	missing
171	GCA_003325135.1.fna	missing
172	GCA_003325155.1.fna	missing
173	GCA_003325175.1.fna	missing	Reading	Reading
174	GCA_003325195.1.fna	missing
175	GCA_003325215.1.fna	missing
176	GCA_003325255.1.fna	missing
177	GCA_003325275.1.fna	missing
178	GCA_003325295.1.fna	missing
179	GCA_003325315.1.fna	missing
180	GCA_003325335.1.fna	Ohio
181	GCA_003347075.1.fna	missing
182	GCA_003429425.1.fna	missing
183	GCA_003429445.1.fna	missing
184	GCA_003571625.1.fna	Senftenberg
185	GCA_003590695.1.fna	Fresno
186	GCA_003606225.1.fna	Pullorum
187	GCA_003641325.1.fna	Lubbock	Lubbock	Mbandaka	Montevideo
188	GCA_003710125.1.fna	Anatum
189	GCA_003856755.1.fna	Virchow	Virchow
190	GCA_003864035.1.fna	Senftenberg
191	GCA_003971525.1.fna	Heidelberg
192	GCA_003994575.1.fna	Mikawasima
193	GCA_003994675.1.fna	42:r:-	42:r:-
194	GCA_003994655.1.fna	Typhimurium
195	GCA_004124155.2.fna	missing
196	GCA_004124195.2.fna	missing	California
197	GCA_004126495.1.fna	61:k:1,5,(7)	61:k:1,5,(7)
198	GCA_004136035.1.fna	Newport
199	GCA_004136075.1.fna	Newport
200	GCA_004136175.1.fna	Newport
201	GCA_004194615.2.fna	Stanley
202	GCA_004194625.2.fna	Typhimurium
203	GCA_004194635.5.fna	Brancaster
204	GCA_004354225.1.fna	missing
205	GCA_004354285.1.fna	missing	missing
206	GCA_014858565.1.fna	Goldcoast	Goldcoast	Goldcoast	Goldcoast
207	GCA_004768605.1.fna	Senftenberg
208	GCA_004768645.1.fna	Hadar
209	GCA_004798745.1.fna	Oranienburg
210	GCA_005144945.1.fna	1,4,5,12:i:-	1,4,5,12:i:-	1,4,5,12:i:-	1,4,5,12:i:-	4,5,12:i:-
211	GCA_004919265.1.fna	1,4,5,12:i:-
212	GCA_004919445.1.fna	1,4,5,12:i:-
213	GCA_004923415.2.fna	Worthington	Worthington
214	GCA_005160405.1.fna	1,4,5,12:i:-
215	GCA_005221485.1.fna	Indiana
216	GCA_005886015.1.fna	Infantis	Infantis
217	GCA_005930995.1.fna	Saintpaul
218	GCA_006364755.1.fna	missing
219	GCA_006385115.1.fna	1,4,5,12:i:-
220	GCA_006461325.2.fna	missing
221	GCA_006517015.1.fna	Enteritidis
222	GCA_006741505.1.fna	Senftenberg
223	GCA_006969245.1.fna	missing
224	GCA_008330205.1.fna	Indiana	Indiana
225	GCA_008807355.1.fna	missing
226	GCA_009184685.1.fna	Muenster
227	GCA_009388185.1.fna	Schwarzengrund	Schwarzengrund
228	GCA_009497855.1.fna	Typhimurium
229	GCA_009648815.1.fna	missing
230	GCA_009650055.1.fna	Hvittingfoss
231	GCA_009664615.1.fna	Birkenhead
232	GCA_009664655.1.fna	Saintpaul
233	GCA_009664795.1.fna	Enteritidis
234	GCA_009664895.1.fna	Enteritidis
235	GCA_009667745.1.fna	Blockley	Haardt
236	GCA_009729895.1.fna	missing
237	GCA_009729915.1.fna	missing
238	GCA_009729935.1.fna	missing
239	GCA_009729955.1.fna	missing
240	GCA_009729975.1.fna	missing
241	GCA_009730015.1.fna	missing
242	GCA_009806735.1.fna	missing
243	GCA_011057955.1.fna	Rissen
244	GCA_012051625.1.fna	Typhimurium
245	GCA_012052445.1.fna	Indiana
246	GCA_012053325.1.fna	Indiana
247	GCA_012053905.1.fna	Indiana
248	GCA_012273275.1.fna	missing
249	GCA_012273475.1.fna	missing
250	GCA_013075385.1.fna	Kedougou
251	GCA_013161625.1.fna	missing
252	GCA_013161805.1.fna	missing
253	GCA_013162025.1.fna	missing
254	GCA_013162165.1.fna	1,40:g,z51:-
255	GCA_013162485.1.fna	missing
256	GCA_013344545.1.fna	Senftenberg
257	GCA_013348865.1.fna	missing
258	GCA_013358425.1.fna	Adjame
259	GCA_013364515.1.fna	missing
260	GCA_013376915.1.fna	Newport
261	GCA_013376935.1.fna	Newport
262	GCA_013415925.1.fna	missing
263	GCA_014334175.1.fna	missing
264	GCA_014334235.1.fna	missing
265	GCA_018336435.1.fna	Dessau	Dessau
266	GCA_014840915.2.fna	Albany	Albany	Albany	Albany
267	GCA_014521465.1.fna	missing
268	GCA_014524605.1.fna	London	London
269	GCA_014854835.1.fna	Kottbus
270	GCA_015074905.1.fna	Typhimurium
271	GCA_015223545.3.fna	Bareilly
272	GCA_015565735.1.fna	Typhimurium
273	GCA_015697765.1.fna	Indiana
274	GCA_016025415.1.fna	Typhimurium
275	GCA_016452025.1.fna	London
276	GCA_016454545.1.fna	Uganda	Uganda	Uganda
277	GCA_016452105.1.fna	Senftenberg	Senftenberg
278	GCA_016452165.1.fna	Typhimurium	Typhimurium
279	GCA_016454205.1.fna	Schwarzengrund
280	GCA_016454225.1.fna	Worthington
281	GCA_016454245.1.fna	Agona
282	GCA_016454265.1.fna	Heidelberg
283	GCA_016454305.1.fna	43:z4
284	GCA_016454325.1.fna	Hadar
285	GCA_016454425.1.fna	Senftenberg
286	GCA_016454445.1.fna	Typhimurium
287	GCA_016454705.1.fna	Muenchen	Muenchen
288	GCA_016454585.1.fna	Agona
289	GCA_016454685.1.fna	Anatum
290	GCA_016454725.1.fna	Uganda
291	GCA_016657125.1.fna	missing
292	GCA_016864955.1.fna	Napoli
293	GCA_016889645.1.fna	missing
294	GCA_016903075.1.fna	missing
295	GCA_018279985.1.fna	Dessau
296	GCA_018310455.1.fna	Typhimurium	Typhimurium	Typhimurium
297	GCA_900086565.1.fna	Paratyphi B
298	GCA_900477895.1.fna	Carmel
299	GCA_900477905.1.fna	Sundsvall
300	GCA_900478065.1.fna	Senftenberg
[truncated: 205 more columns]

## Sheet: Table S5
Table S5. The clusters of hosts, obtained from BioSample, were merged into a single group. Rows with color indicate that the corresponding group has been removed.
Cluster name
Bird	Anas platyrhynchos	Avian	Chroicocephalus novaehollandiae	Cormorant (unspecified)	Finch	Gallus gallus	Goose	Gull (unspecified)	Hawk	Meleagris gallopavo	Parrot	Passer domesticus	Passer hispaniolensis	Zonotrichia leucophrys
Equine	Equus africanus asinus	Equus ferus caballus
Sheep	Ovis aries
Cattle	Bos grunniens	Bos taurus
Pig	Sus scrofa domesticus
Goat	Capra aegagrus
Canidae	Canis latrans	Canis lupus familiaris
Reptiles	Chamaeleonidae	Crocodylus	Iguana	Lizard (Cordylus niger)	Lacertilia	Pogona vitticeps	Reptile (unspecified)
Crustacea	Crustacean
Environment	Environment	Lab	environmental
Cat	Felis catus domesticus
Human	Homo sapiens
Rodents	Rodent	Mus musculus
Marsupialia	Opossum

## Sheet: Table S6
Table S6. Pyseer-reported positive associations with certain hosts filtered according to the Benjamini-Hochberg (BH) procedure correction for multiple comparisons. It includes the following columns: "variant" - The genetic variant or allele associated with host specificity, "af" - The allele frequency of the variant in the analyzed population or dataset, "filter-pvalue" - the p-value obtained fro…
variant	af	filter-pvalue	lrt-pvalue	beta	beta-std-err	variant_h2	GWAS
group_12067	0.0433	0.000574	0.0453255	0.501	0.14	0.203	Human
group_14649	0.56	1.8e-05	0.0472077	0.196	0.0549	0.202	Bird
group_14748	0.253	4.51e-06	0.00321666	0.202	0.0452	0.251	Bird
group_19814	0.16	4.15e-05	0.0251766	0.209	0.0544	0.217	Bird
group_20266	0.157	0.00018	0.0426296	0.197	0.0544	0.205	Bird
group_14388	0.147	5.15e-05	0.0342095	0.239	0.0644	0.21	Bird
group_16763	0.117	0.000338	0.0437496	0.221	0.0616	0.203	Bird
group_16422	0.11	0.000129	0.0240243	0.244	0.063	0.219	Bird
group_9533	0.103	3.63e-06	0.00790295	0.27	0.0643	0.236	Bird
group_10401	0.0867	2.05e-05	0.0238508	0.294	0.0758	0.219	Bird
group_12984	0.0833	0.000131	0.0239379	0.276	0.0712	0.219	Bird
group_10476	0.08	4.4e-06	0.0052868	0.343	0.0798	0.242	Bird
group_6978	0.08	6.78e-05	0.0330401	0.271	0.0727	0.211	Bird
group_14189	0.0733	0.00022	0.0290731	0.282	0.0747	0.214	Bird
group_6191	0.0667	5.1e-05	0.0358445	0.288	0.0782	0.209	Bird
group_18803	0.0567	7.35e-05	0.0310807	0.341	0.0908	0.212	Bird
group_13848	0.0567	7.05e-08	0.00011382	0.495	0.0915	0.299	Bird
group_9937	0.0567	7.05e-08	0.00011382	0.495	0.0915	0.299	Bird
group_5572	0.0567	7.05e-08	0.00011382	0.495	0.0915	0.299	Bird
group_5343	0.0567	7.35e-05	0.0356852	0.311	0.0843	0.209	Bird
group_2896	0.0567	7.05e-08	0.00011382	0.495	0.0915	0.299	Bird
group_19958	0.05	0.000246	0.0289284	0.338	0.0893	0.214	Bird
group_19956	0.05	0.000246	0.0289284	0.338	0.0893	0.214	Bird
group_5682	0.0467	9.6e-05	0.0473148	0.329	0.0924	0.202	Bird
group_17218	0.04	0.00032	0.0342095	0.373	0.1	0.211	Bird
group_4572	0.04	0.00032	0.0435341	0.36	0.1	0.204	Bird
group_862	0.04	9.02e-06	0.0072962	0.489	0.116	0.237	Bird
group_18839	0.0367	0.000105	0.0408242	0.376	0.103	0.206	Bird
group_16423	0.0367	1.99e-06	0.00158689	0.485	0.103	0.263	Bird
group_677	0.0367	0.000105	0.0211468	0.409	0.104	0.221	Bird
group_24962	0.0333	2.77e-05	0.00497447	0.471	0.109	0.243	Bird
group_8034	0.03	5.39e-06	0.00321666	0.528	0.118	0.251	Bird
group_8880	0.0267	6.92e-07	0.000449634	0.619	0.122	0.283	Bird
group_14629	0.327	4.78e-07	0.00118423	0.169	0.0348	0.271	Pig
group_12258	0.147	3.06e-05	0.0224798	0.185	0.0475	0.22	Pig
group_27028	0.143	0.000239	0.0492484	0.161	0.0455	0.201	Pig
group_26971	0.143	0.000239	0.0492484	0.161	0.0455	0.201	Pig
group_20644	0.143	0.000239	0.0492484	0.161	0.0455	0.201	Pig
group_20613	0.143	0.000239	0.0492484	0.161	0.0455	0.201	Pig
group_20454	0.14	0.000169	0.0375039	0.168	0.0459	0.208	Pig
group_20363	0.14	0.000169	0.0436572	0.166	0.046	0.204	Pig
group_5740	0.14	0.000169	0.0468784	0.164	0.0461	0.202	Pig
group_12210	0.137	0.000117	0.0378518	0.171	0.0466	0.207	Pig
group_9934	0.137	0.000117	0.0377017	0.171	0.0466	0.208	Pig
group_8069	0.137	0.000117	0.0377017	0.171	0.0466	0.208	Pig
group_5067	0.137	0.000117	0.0408106	0.17	0.0467	0.206	Pig
group_2567	0.137	0.000117	0.0376558	0.171	0.0465	0.208	Pig
group_9317	0.133	8.01e-05	0.0301375	0.177	0.047	0.213	Pig
group_25449	0.13	5.36e-05	0.0251379	0.183	0.0475	0.218	Pig
group_11003	0.13	5.36e-05	0.0251379	0.183	0.0475	0.218	Pig
group_9839	0.13	5.36e-05	0.0251379	0.183	0.0475	0.218	Pig
group_9695	0.13	5.36e-05	0.0251379	0.183	0.0475	0.218	Pig
group_20555	0.127	3.5e-05	0.0118097	0.194	0.0475	0.23	Pig
group_11339	0.127	3.5e-05	0.017613	0.19	0.048	0.224	Pig
group_12133	0.117	8.45e-06	0.00471012	0.214	0.0493	0.244	Pig
group_18953	0.113	4.97e-06	0.00321666	0.223	0.0499	0.251	Pig
group_20379	0.11	2.83e-06	0.00167971	0.235	0.0502	0.262	Pig
group_7951	0.107	1.55e-06	0.00141073	0.242	0.051	0.265	Pig
group_5564	0.0967	0.000139	0.0367828	0.199	0.0541	0.208	Pig
group_17267	0.0767	3.61e-06	0.00267697	0.271	0.0596	0.255	Pig
group_3220	0.0767	0.000113	0.037351	0.221	0.0601	0.208	Pig
group_3218	0.0767	0.000113	0.037351	0.221	0.0601	0.208	Pig
group_17621	0.07	3.1e-05	0.0119413	0.253	0.062	0.23	Pig
group_11715	0.0667	2.53e-07	0.000263051	0.326	0.0625	0.289	Pig
group_17298	0.0633	8.65e-08	0.00011382	0.349	0.0632	0.305	Pig
group_15402	0.0633	0.000245	0.0435341	0.236	0.0654	0.204	Pig
group_11755	0.0633	6.47e-06	0.00321666	0.291	0.065	0.251	Pig
group_3199	0.0633	6.47e-06	0.00321666	0.291	0.065	0.251	Pig
group_18864	0.06	0.000125	0.0246365	0.257	0.0666	0.218	Pig
group_17360	0.06	2.59e-06	0.00192245	0.309	0.0666	0.26	Pig
group_10183	0.06	0.000125	0.0316167	0.251	0.0669	0.212	Pig
group_9877	0.06	2.59e-06	0.00192245	0.309	0.0666	0.26	Pig
group_7222	0.06	0.000125	0.0316167	0.251	0.0669	0.212	Pig
group_5411	0.06	2.59e-06	0.00192245	0.309	0.0666	0.26	Pig
group_13911	0.0567	5.88e-05	0.0166961	0.272	0.0684	0.224	Pig
group_14395	0.05	9.63e-06	0.00263121	0.329	0.0721	0.255	Pig
group_19210	0.0467	0.00023	0.0420071	0.273	0.0754	0.205	Pig
group_9005	0.0467	0.00023	0.0411094	0.273	0.0753	0.206	Pig
group_3365	0.0467	0.00023	0.0435341	0.271	0.0753	0.204	Pig
group_3361	0.0467	0.00023	0.0435341	0.271	0.0753	0.204	Pig
group_3360	0.0467	0.00023	0.0435341	0.271	0.0753	0.204	Pig
group_3358	0.0467	0.00023	0.0435341	0.271	0.0753	0.204	Pig
group_3355	0.0467	0.00023	0.0435341	0.271	0.0753	0.204	Pig
group_3353	0.0467	0.00023	0.0435341	0.271	0.0753	0.204	Pig
group_3351	0.0467	0.00023	0.0435341	0.271	0.0753	0.204	Pig
group_6361	0.0433	9.47e-05	0.0277871	0.297	0.078	0.215	Pig
group_12952	0.04	3.37e-05	0.00950988	0.332	0.0803	0.233	Pig
group_11791	0.04	3.37e-05	0.00957065	0.332	0.0804	0.233	Pig
group_5204	0.04	3.37e-05	0.00950988	0.332	0.0803	0.233	Pig
group_19369	0.0367	9.94e-06	0.00321666	0.37	0.0834	0.249	Pig
group_9778	0.0367	9.94e-06	0.00321666	0.37	0.0834	0.249	Pig
group_9777	0.0367	9.94e-06	0.00372936	0.367	0.0835	0.247	Pig
group_7981	0.0333	0.000341	0.0422588	0.32	0.0884	0.205	Pig
group_2695	0.0333	0.000341	0.0435341	0.318	0.0882	0.205	Pig
group_18034	0.287	0.00035	0.0420071	0.137	0.0377	0.205	Cattle
group_8803	0.24	0.00044	0.0492484	0.141	0.04	0.201	Cattle
group_18028	0.237	0.000348	0.0440905	0.144	0.0402	0.203	Cattle
group_18240	0.217	0.000459	0.0492484	0.147	0.0414	0.201	Cattle
group_13400	0.17	0.000408	0.0474214	0.162	0.0454	0.202	Cattle
group_19814	0.16	0.000157	0.0277871	0.177	0.0464	0.215	Cattle
group_3208	0.14	0.000162	0.0301375	0.185	0.0492	0.213	Cattle
group_10186	0.137	0.000111	0.02411	0.192	0.0496	0.219	Cattle
group_3206	0.137	0.000111	0.0243743	0.192	0.0496	0.219	Cattle
group_14871	0.11	2.18e-06	0.00123792	0.259	0.0538	0.269	Cattle
group_18093	0.1	7.11e-06	0.00222636	0.258	0.056	0.258	Cattle
group_3257	0.1	0.000119	0.0251766	0.218	0.0568	0.218	Cattle
group_18799	0.0967	7.11e-05	0.0156034	0.23	0.0574	0.226	Cattle
group_9163	0.0967	7.11e-05	0.0164025	0.229	0.0575	0.225	Cattle
group_26563	0.0867	1.2e-05	0.00321666	0.266	0.06	0.249	Cattle
group_20353	0.0867	1.2e-05	0.00321666	0.266	0.06	0.249	Cattle
group_20235	0.0867	1.2e-05	0.00321666	0.266	0.06	0.249	Cattle
group_20194	0.0867	1.2e-05	0.00321666	0.266	0.06	0.249	Cattle
group_19791	0.0867	1.2e-05	0.00321666	0.266	0.06	0.249	Cattle
group_19779	0.0867	1.2e-05	0.00321666	0.266	0.06	0.249	Cattle
group_18743	0.0867	1.2e-05	0.00321666	0.266	0.06	0.249	Cattle
group_17882	0.0867	1.2e-05	0.00321666	0.269	0.0598	0.252	Cattle
group_17448	0.0867	0.000221	0.0342095	0.224	0.0604	0.21	Cattle
group_17237	0.0867	1.2e-05	0.00321666	0.266	0.06	0.249	Cattle
group_17230	0.0867	1.2e-05	0.00321666	0.266	0.06	0.249	Cattle
group_17220	0.0867	1.2e-05	0.00321666	0.266	0.06	0.249	Cattle
group_17212	0.0867	1.2e-05	0.00321666	0.266	0.06	0.249	Cattle
group_17173	0.0867	1.2e-05	0.00321666	0.266	0.06	0.249	Cattle
group_17144	0.0867	1.2e-05	0.00321666	0.266	0.06	0.249	Cattle
group_17081	0.0867	1.2e-05	0.00321666	0.266	0.06	0.249	Cattle
group_17000	0.0867	1.2e-05	0.00321666	0.266	0.06	0.249	Cattle
group_16869	0.0867	1.2e-05	0.00321666	0.266	0.06	0.249	Cattle
group_16746	0.0867	1.2e-05	0.00321666	0.266	0.06	0.249	Cattle
group_16473	0.0867	1.2e-05	0.00321666	0.266	0.06	0.249	Cattle
group_16434	0.0867	1.2e-05	0.00321666	0.266	0.06	0.249	Cattle
group_16346	0.0867	1.2e-05	0.00321666	0.266	0.06	0.249	Cattle
group_16018	0.0867	1.2e-05	0.00321666	0.266	0.06	0.249	Cattle
group_15925	0.0867	1.2e-05	0.00321666	0.266	0.06	0.249	Cattle
group_15924	0.0867	1.2e-05	0.00321666	0.266	0.06	0.249	Cattle
group_15752	0.0867	1.2e-05	0.00321666	0.266	0.06	0.249	Cattle
group_15736	0.0867	1.2e-05	0.00321666	0.266	0.06	0.249	Cattle
group_14860	0.0867	1.2e-05	0.00321666	0.266	0.06	0.249	Cattle
group_14693	0.0867	1.2e-05	0.00321666	0.266	0.06	0.249	Cattle
group_14621	0.0867	1.2e-05	0.00321666	0.266	0.06	0.249	Cattle
group_12791	0.0867	1.2e-05	0.00321666	0.266	0.06	0.249	Cattle
group_12236	0.0867	1.2e-05	0.00321666	0.266	0.06	0.249	Cattle
group_10582	0.0867	1.2e-05	0.00321666	0.266	0.06	0.249	Cattle
group_10581	0.0867	1.2e-05	0.00321666	0.266	0.06	0.249	Cattle
group_7680	0.0867	1.2e-05	0.00321666	0.266	0.06	0.249	Cattle
group_6012	0.0867	1.2e-05	0.00321666	0.266	0.06	0.249	Cattle
group_3252	0.0867	0.000221	0.0342095	0.224	0.0605	0.21	Cattle
group_19778	0.0833	6.01e-06	0.00225462	0.28	0.061	0.257	Cattle
group_18519	0.0833	0.000128	0.0251766	0.236	0.0616	0.217	Cattle
group_17229	0.0833	6.01e-06	0.00225462	0.28	0.061	0.257	Cattle
group_17199	0.0833	6.01e-06	0.00225462	0.28	0.0609	0.258	Cattle
group_17181	0.0833	6.01e-06	0.00225462	0.28	0.0609	0.258	Cattle
group_16675	0.0833	6.01e-06	0.00225462	0.28	0.0609	0.258	Cattle
group_12235	0.0833	6.01e-06	0.00225462	0.28	0.061	0.257	Cattle
group_22856	0.08	2.84e-06	0.00123792	0.296	0.062	0.266	Cattle
group_22029	0.08	2.84e-06	0.00123792	0.296	0.062	0.266	Cattle
group_21689	0.08	2.84e-06	0.00123792	0.296	0.062	0.266	Cattle
group_18327	0.08	2.84e-06	0.00123792	0.296	0.062	0.266	Cattle
group_18144	0.08	7.11e-05	0.0130197	0.253	0.0624	0.229	Cattle
group_17332	0.08	2.84e-06	0.00123792	0.296	0.062	0.266	Cattle
group_17270	0.08	2.84e-06	0.00123792	0.296	0.062	0.267	Cattle
group_17223	0.08	2.84e-06	0.00123792	0.296	0.0618	0.267	Cattle
group_17105	0.08	2.84e-06	0.00123792	0.296	0.0618	0.267	Cattle
group_17028	0.08	2.84e-06	0.00123792	0.296	0.0618	0.267	Cattle
group_17013	0.08	2.84e-06	0.00123792	0.296	0.062	0.266	Cattle
group_16437	0.08	2.84e-06	0.00123792	0.296	0.062	0.267	Cattle
group_15941	0.08	2.84e-06	0.00123792	0.296	0.062	0.267	Cattle
group_14375	0.08	2.84e-06	0.00123792	0.296	0.062	0.266	Cattle
group_13284	0.08	2.84e-06	0.00123792	0.296	0.062	0.267	Cattle
group_12455	0.08	2.84e-06	0.00123792	0.296	0.062	0.266	Cattle
group_11331	0.08	2.84e-06	0.00123792	0.296	0.062	0.266	Cattle
group_11190	0.08	2.84e-06	0.00123792	0.296	0.062	0.266	Cattle
group_11111	0.08	2.84e-06	0.00123792	0.296	0.062	0.266	Cattle
group_10597	0.08	2.84e-06	0.00123792	0.296	0.0618	0.267	Cattle
group_8133	0.08	2.84e-06	0.00123792	0.296	0.062	0.267	Cattle
group_8132	0.08	2.84e-06	0.00123792	0.296	0.062	0.267	Cattle
group_6597	0.08	2.84e-06	0.00123792	0.296	0.062	0.266	Cattle
group_5612	0.08	2.84e-06	0.00123792	0.296	0.062	0.266	Cattle
group_5521	0.08	2.84e-06	0.00123792	0.296	0.062	0.266	Cattle
group_5329	0.08	2.84e-06	0.00123792	0.296	0.062	0.266	Cattle
group_1733	0.08	2.84e-06	0.00123792	0.296	0.062	0.266	Cattle
group_965	0.08	2.84e-06	0.00123792	0.296	0.062	0.267	Cattle
group_18381	0.0767	1.26e-06	0.000773423	0.312	0.0629	0.276	Cattle
group_18119	0.0767	3.74e-05	0.00737214	0.268	0.0635	0.237	Cattle
group_17657	0.0767	1.26e-06	0.000773423	0.313	0.063	0.276	Cattle
group_17156	0.0767	1.26e-06	0.000773423	0.312	0.0629	0.276	Cattle
group_16678	0.0767	3.74e-05	0.00906799	0.265	0.0636	0.234	Cattle
group_14885	0.0767	3.74e-05	0.00897957	0.265	0.0637	0.234	Cattle
group_18049	0.0733	0.000395	0.0437496	0.235	0.0653	0.204	Cattle
group_18000	0.0733	0.000395	0.0437496	0.234	0.0653	0.203	Cattle
group_16908	0.0733	0.000395	0.0492484	0.232	0.0654	0.201	Cattle
group_16001	0.0733	5.16e-07	0.000332637	0.331	0.0641	0.286	Cattle
group_8541	0.0733	5.16e-07	0.000326993	0.331	0.0642	0.286	Cattle
group_7913	0.0733	5.16e-07	0.000326993	0.331	0.0642	0.286	Cattle
group_20762	0.07	0.000219	0.0342095	0.247	0.0667	0.21	Cattle
group_17364	0.07	8.58e-06	0.002859	0.299	0.066	0.254	Cattle
group_17334	0.07	0.000219	0.0342789	0.247	0.0667	0.209	Cattle
group_17005	0.07	0.000219	0.0342095	0.247	0.0668	0.21	Cattle
group_16962	0.07	0.000219	0.0342095	0.247	0.0668	0.21	Cattle
group_16881	0.07	0.000219	0.0342095	0.247	0.0668	0.21	Cattle
group_16697	0.07	0.000219	0.0342095	0.247	0.0668	0.21	Cattle
group_16387	0.07	0.000219	0.0342095	0.247	0.0668	0.21	Cattle
group_15827	0.07	0.000219	0.0342455	0.247	0.0669	0.21	Cattle
group_10978	0.07	0.000219	0.0342455	0.247	0.0668	0.21	Cattle
group_17522	0.0667	0.000115	0.0224798	0.265	0.068	0.22	Cattle
group_16454	0.0667	0.000115	0.0221884	0.265	0.068	0.22	Cattle
group_16371	0.0667	3.67e-06	0.00123792	0.321	0.0672	0.267	Cattle
group_4694	0.0667	6.64e-08	0.00011382	0.372	0.0666	0.308	Cattle
group_25067	0.0633	1.44e-06	0.000798204	0.34	0.0687	0.275	Cattle
group_18372	0.0633	5.58e-05	0.0123573	0.283	0.0695	0.229	Cattle
group_15289	0.0633	5.58e-05	0.0124244	0.283	0.0695	0.229	Cattle
group_5253	0.0633	1.44e-06	0.000798204	0.34	0.0687	0.275	Cattle
group_17565	0.06	5.39e-09	6.74451e-05	0.423	0.0691	0.334	Cattle
group_14327	0.06	2.51e-05	0.00598747	0.304	0.0711	0.24	Cattle
group_17434	0.0567	1.03e-05	0.00303287	0.329	0.0728	0.253	Cattle
group_17312	0.0567	1.03e-05	0.00321666	0.327	0.0728	0.252	Cattle
group_13184	0.0567	0.000345	0.044656	0.264	0.0737	0.203	Cattle
group_10703	0.0567	1.57e-07	0.00011382	0.39	0.0718	0.3	Cattle
group_7761	0.0567	0.000345	0.0437496	0.264	0.0736	0.203	Cattle
group_17656	0.0533	0.000164	0.0284995	0.287	0.0757	0.214	Cattle
group_16567	0.0533	0.000164	0.0280647	0.287	0.0755	0.215	Cattle
group_16144	0.0533	0.000164	0.0280647	0.287	0.0755	0.215	Cattle
group_15288	0.0533	0.000164	0.0280647	0.287	0.0755	0.215	Cattle
group_13181	0.0533	0.000164	0.0280647	0.287	0.0755	0.215	Cattle
group_8976	0.0533	0.000164	0.0280647	0.287	0.0755	0.215	Cattle
group_7763	0.0533	0.000164	0.0280647	0.287	0.0755	0.215	Cattle
group_400	0.0533	0.000164	0.0280647	0.287	0.0755	0.215	Cattle
group_16429	0.05	7.08e-05	0.0144642	0.312	0.0777	0.227	Cattle
group_15915	0.05	7.08e-05	0.01414	0.313	0.0776	0.227	Cattle
group_12570	0.05	7.08e-05	0.01414	0.313	0.0776	0.227	Cattle
group_9874	0.05	7.08e-05	0.01414	0.313	0.0776	0.227	Cattle
group_240	0.0467	2.7e-05	0.00632841	0.341	0.0801	0.239	Cattle
group_20736	0.0433	0.00047	0.0484056	0.297	0.0835	0.202	Cattle
group_3720	0.0433	8.89e-06	0.00303287	0.374	0.0827	0.253	Cattle
group_19714	0.04	0.00019	0.0326884	0.327	0.0876	0.212	Cattle
group_16754	0.04	0.00019	0.0304389	0.328	0.0872	0.213	Cattle
group_16485	0.04	0.00019	0.0304389	0.328	0.0872	0.213	Cattle
group_15620	0.04	0.00019	0.0301375	0.326	0.0866	0.213	Cattle
group_11399	0.04	1.23e-08	0.000112103	0.5	0.0839	0.326	Cattle

## Sheet: Table S7
Table S7. Pyseer-reported positive associations with certain hosts. It includes the following columns: "variant" - The genetic variant or allele associated with host specificity, "af" - The allele frequency of the variant in the analyzed population or dataset, "filter-pvalue" - the p-value obtained from the statistical test used to filter potential associations between the variant and host specif…
variant	af	filter-pvalue	lrt-pvalue	beta	beta-std-err	variant_h2	GWAS
group_12469	0.917	0.0197	0.0368	0.233	0.111	0.121	Human
group_12746	0.91	0.00303	0.0435	0.45	0.222	0.117	Human
group_16850	0.9	0.0449	0.0385	0.218	0.105	0.12	Human
group_14638	0.877	0.0071	0.0332	0.221	0.103	0.123	Human
group_4475	0.87	0.0012	0.0246	0.343	0.152	0.13	Human
group_4474	0.87	0.0012	0.0246	0.343	0.152	0.13	Human
group_2469	0.87	0.0012	0.0246	0.343	0.152	0.13	Human
group_8445	0.847	0.00176	0.00262	0.292	0.0963	0.173	Human
group_15428	0.843	0.00404	0.00585	0.264	0.0951	0.159	Human
group_13656	0.843	0.00404	0.00585	0.264	0.0951	0.159	Human
group_15719	0.84	0.00307	0.00551	0.261	0.0934	0.16	Human
group_14577	0.833	0.00175	0.00299	0.268	0.0894	0.171	Human
group_12026	0.83	0.0039	0.00421	0.26	0.09	0.165	Human
group_8446	0.813	0.000958	0.00651	0.26	0.0948	0.157	Human
group_7799	0.797	0.0296	0.0271	0.153	0.0688	0.128	Human
group_10672	0.79	0.00317	0.0205	0.202	0.0867	0.134	Human
group_4731	0.79	0.00317	0.025	0.195	0.0864	0.129	Human
group_16169	0.753	0.208	0.0481	0.186	0.0937	0.114	Human
group_16964	0.737	0.0906	0.0362	0.197	0.0936	0.121	Human
group_16814	0.733	0.0756	0.0338	0.197	0.0926	0.123	Human
group_16583	0.733	0.0756	0.028	0.203	0.092	0.127	Human
group_9504	0.727	0.00231	0.0271	0.186	0.0836	0.128	Human
group_20802	0.71	0.0086	0.0462	0.179	0.0894	0.115	Human
group_14353	0.69	0.000754	0.00698	0.186	0.0684	0.155	Human
group_9963	0.687	0.017	0.0407	0.146	0.0712	0.118	Human
group_6513	0.687	0.017	0.0465	0.189	0.0945	0.115	Human
group_15249	0.667	0.0372	0.0275	0.126	0.057	0.127	Human
group_3998	0.663	0.00136	0.00352	0.165	0.056	0.168	Human
group_22434	0.637	0.00224	0.0259	0.174	0.0778	0.129	Human
group_9795	0.627	0.001	0.00772	0.233	0.0869	0.154	Human
group_13551	0.533	0.127	0.0344	0.139	0.0653	0.122	Human
group_5390	0.487	0.000686	0.0301	0.147	0.0672	0.125	Human
group_2472	0.467	0.00368	0.0187	0.137	0.0581	0.136	Human
group_2473	0.457	0.00162	0.00963	0.151	0.058	0.149	Human
group_11627	0.45	0.00212	0.0138	0.147	0.0592	0.142	Human
group_3907	0.447	0.00776	0.0464	0.122	0.0612	0.115	Human
group_17533	0.433	0.00595	0.0489	0.116	0.0589	0.114	Human
group_11381	0.403	0.00107	0.0287	0.14	0.0636	0.126	Human
group_14354	0.367	0.00121	0.0151	0.176	0.072	0.14	Human
group_19971	0.297	0.000249	0.00699	0.192	0.0706	0.155	Human
group_2160	0.293	0.286	0.0355	0.139	0.0658	0.121	Human
group_18399	0.29	0.00225	0.0119	0.166	0.0656	0.145	Human
group_6170	0.28	9.42e-05	0.00348	0.22	0.0746	0.168	Human
group_12457	0.25	0.0764	0.0072	0.294	0.109	0.155	Human
group_7573	0.25	0.0764	0.0072	0.294	0.109	0.155	Human
group_7911	0.243	0.16	0.0267	0.248	0.111	0.128	Human
group_8783	0.227	0.103	0.0362	0.139	0.0659	0.121	Human
group_15099	0.213	0.573	0.0456	0.162	0.0809	0.116	Human
group_19248	0.21	0.0297	0.0234	0.152	0.0668	0.131	Human
group_20145	0.197	0.00324	0.00896	0.192	0.073	0.151	Human
group_4670	0.177	0.0361	0.0328	0.152	0.0708	0.123	Human
group_17283	0.17	0.00272	0.0306	0.155	0.0714	0.125	Human
group_10051	0.17	0.00272	0.0329	0.153	0.0712	0.123	Human
group_19389	0.167	3.82e-05	0.00074	0.268	0.0786	0.194	Human
group_2311	0.167	0.000541	0.0161	0.175	0.0721	0.139	Human
group_8586	0.163	0.0093	0.00931	0.238	0.0908	0.15	Human
group_4604	0.16	4.65e-05	0.00117	0.323	0.0985	0.187	Human
group_19344	0.157	0.000395	0.00287	0.236	0.0785	0.172	Human
group_17264	0.157	0.00135	0.0226	0.171	0.0744	0.132	Human
group_14357	0.157	0.000395	0.00959	0.232	0.0889	0.149	Human
group_5459	0.157	0.000104	0.003	0.3	0.1	0.171	Human
group_17651	0.153	0.0473	0.0436	0.164	0.081	0.117	Human
group_8537	0.153	0.00265	0.00268	0.229	0.0757	0.173	Human
group_18217	0.15	0.0139	0.0369	0.177	0.0846	0.121	Human
group_13267	0.137	0.00758	0.0189	0.209	0.0887	0.135	Human
group_10076	0.137	0.00758	0.0142	0.239	0.097	0.142	Human
group_6646	0.137	0.00758	0.0142	0.239	0.097	0.142	Human
group_6016	0.137	0.00758	0.0142	0.239	0.097	0.142	Human
group_10755	0.133	0.0362	0.0446	0.165	0.0819	0.116	Human
group_4956	0.133	0.014	0.0304	0.216	0.0992	0.125	Human
group_8601	0.127	0.0171	0.016	0.209	0.0864	0.139	Human
group_22907	0.123	0.000256	0.00927	0.268	0.102	0.15	Human
group_20465	0.12	0.053	0.016	0.217	0.0897	0.139	Human
group_17473	0.12	0.0208	0.0206	0.195	0.0836	0.134	Human
group_12068	0.12	0.0208	0.0212	0.206	0.0887	0.133	Human
group_4356	0.12	0.0208	0.0212	0.206	0.0887	0.133	Human
group_6909	0.117	0.0136	0.0146	0.22	0.0895	0.141	Human
group_5083	0.117	0.0136	0.0146	0.22	0.0895	0.141	Human
group_4973	0.117	0.0136	0.0146	0.22	0.0895	0.141	Human
group_2940	0.117	0.000301	0.00125	0.302	0.0928	0.185	Human
group_19755	0.113	0.00258	0.00699	0.233	0.0858	0.155	Human
group_14669	0.113	0.0252	0.0407	0.177	0.086	0.118	Human
group_7729	0.113	0.0252	0.0271	0.202	0.0911	0.128	Human
group_4974	0.113	0.00864	0.00877	0.239	0.0907	0.151	Human
group_2494	0.113	0.0252	0.0171	0.206	0.086	0.138	Human
group_11794	0.11	0.00035	0.00132	0.306	0.0945	0.185	Human
group_9044	0.11	0.00527	0.022	0.209	0.0907	0.132	Human
group_4608	0.11	0.00527	0.00655	0.248	0.0907	0.157	Human
group_16751	0.09	0.00898	0.0326	0.241	0.112	0.123	Human
group_9008	0.09	0.00235	0.00462	0.305	0.107	0.163	Human
group_4430	0.09	0.00235	0.0283	0.239	0.108	0.127	Human
group_2830	0.09	0.00235	0.0275	0.21	0.095	0.127	Human
group_2787	0.09	0.00235	0.0283	0.239	0.108	0.127	Human
group_19216	0.0867	0.018	0.0452	0.199	0.099	0.116	Human
group_15057	0.0867	0.018	0.0349	0.234	0.111	0.122	Human
group_4911	0.0867	0.00508	0.0481	0.217	0.109	0.114	Human
group_2301	0.0867	0.00508	0.0481	0.217	0.109	0.114	Human
group_6269	0.0767	0.0418	0.0421	0.237	0.116	0.117	Human
group_17030	0.0733	0.0256	0.018	0.259	0.109	0.137	Human
group_19430	0.07	0.0147	0.0424	0.219	0.108	0.117	Human
group_13958	0.07	0.0147	0.0197	0.258	0.11	0.135	Human
group_20738	0.0667	0.00786	0.0132	0.28	0.112	0.143	Human
group_19466	0.0667	0.0303	0.0272	0.241	0.109	0.128	Human
group_19663	0.0633	0.0171	0.0147	0.279	0.114	0.141	Human
group_14911	0.0633	0.892	0.0486	0.401	0.202	0.114	Human
group_6967	0.0633	0.00387	0.0133	0.295	0.118	0.143	Human
group_5640	0.0633	0.000692	0.0156	0.337	0.138	0.139	Human
group_20728	0.0567	0.0197	0.0133	0.313	0.126	0.143	Human
group_19336	0.0567	0.0042	0.00302	0.411	0.137	0.171	Human
group_12581	0.0567	0.204	0.0359	0.337	0.16	0.121	Human
group_7829	0.0567	0.204	0.0359	0.337	0.16	0.121	Human
group_7828	0.0567	0.204	0.0359	0.337	0.16	0.121	Human
group_7266	0.0533	0.0421	0.0179	0.279	0.117	0.137	Human
group_6878	0.0533	0.00177	0.00754	0.334	0.124	0.154	Human
group_454	0.0533	0.137	0.0357	0.33	0.156	0.121	Human
group_17711	0.05	0.0225	0.00952	0.314	0.12	0.149	Human
group_6737	0.05	0.00444	0.0454	0.301	0.15	0.116	Human
group_2619	0.05	0.00444	0.0181	0.295	0.124	0.136	Human
group_14474	0.0467	0.0491	0.0334	0.272	0.127	0.123	Human
group_9016	0.0467	0.00174	0.0194	0.343	0.146	0.135	Human
group_16486	0.0433	0.0253	0.0111	0.404	0.158	0.146	Human
group_12067	0.0433	0.000574	0.000408	0.501	0.14	0.203	Human
group_11987	0.0433	0.0253	0.0276	0.304	0.137	0.127	Human
group_10371	0.0433	0.000574	0.00292	0.408	0.136	0.171	Human
group_19172	0.04	0.0568	0.0317	0.302	0.14	0.124	Human
group_17438	0.04	0.0114	0.0455	0.282	0.14	0.116	Human
group_16754	0.04	0.0114	0.00436	0.452	0.157	0.164	Human
group_16485	0.04	0.0114	0.00436	0.452	0.157	0.164	Human
group_14013	0.04	0.00159	0.00144	0.467	0.145	0.183	Human
group_20784	0.0367	0.0277	0.004	0.44	0.152	0.166	Human
group_17564	0.0367	0.0043	0.0321	0.321	0.149	0.124	Human
group_13644	0.0367	0.0277	0.0238	0.362	0.159	0.13	Human
group_22113	0.0333	0.0013	0.00613	0.459	0.166	0.158	Human
group_18643	0.0333	0.0114	0.0427	0.303	0.149	0.117	Human
group_18481	0.0333	0.0648	0.0481	0.354	0.178	0.114	Human
group_17285	0.0333	0.0114	0.0283	0.334	0.152	0.127	Human
group_11605	0.0333	0.0648	0.0471	0.292	0.147	0.115	Human
group_9246	0.0333	0.0013	0.00177	0.467	0.148	0.18	Human
group_8970	0.0333	0.0648	0.0449	0.306	0.152	0.116	Human
group_5893	0.0333	0.0013	0.00613	0.459	0.166	0.158	Human
group_4424	0.0333	0.0013	0.00613	0.459	0.166	0.158	Human
group_20122	0.03	0.0292	0.00618	0.455	0.165	0.158	Human
group_17311	0.03	0.00372	0.0178	0.371	0.156	0.137	Human
group_1454	0.03	0.0292	0.0233	0.351	0.154	0.131	Human
group_19385	0.0267	0.0104	0.0088	0.423	0.16	0.151	Human
group_19257	0.0267	0.0104	0.0353	0.342	0.162	0.122	Human
group_14548	0.0267	0.0104	0.0124	0.428	0.17	0.144	Human
group_6674	0.0267	0.0104	0.00816	0.483	0.181	0.152	Human
group_5046	0.0267	0.0104	0.00816	0.483	0.181	0.152	Human
group_4337	0.0267	0.0104	0.0345	0.344	0.162	0.122	Human
group_12233	0.813	0.0108	0.0372	0.116	0.0556	0.12	Bird
group_15001	0.8	0.0211	0.01	0.153	0.059	0.148	Bird
group_7799	0.797	0.00577	0.00901	0.133	0.0506	0.151	Bird
group_10526	0.783	0.0115	0.031	0.128	0.0589	0.125	Bird
group_14528	0.76	0.00133	0.0406	0.134	0.0653	0.118	Bird
group_14965	0.717	0.000786	0.0393	0.133	0.0644	0.119	Bird
group_10580	0.717	0.000786	0.0393	0.133	0.0644	0.119	Bird
group_7669	0.717	0.000786	0.0393	0.133	0.0644	0.119	Bird
group_6871	0.717	0.000786	0.0393	0.133	0.0644	0.119	Bird
group_6483	0.717	0.000786	0.0393	0.133	0.0644	0.119	Bird
group_4040	0.717	0.000786	0.0393	0.133	0.0644	0.119	Bird
group_8990	0.713	0.000678	0.0351	0.135	0.0636	0.122	Bird
group_8862	0.713	0.000678	0.0352	0.134	0.0635	0.122	Bird
group_8514	0.713	0.000678	0.0347	0.135	0.0636	0.122	Bird
group_8272	0.713	0.000678	0.032	0.137	0.0635	0.124	Bird
group_13823	0.71	0.0188	0.0191	0.105	0.0447	0.135	Bird
group_4282	0.71	0.000585	0.0287	0.138	0.0626	0.126	Bird
group_2300	0.71	0.000585	0.0273	0.139	0.0627	0.127	Bird
group_18065	0.707	0.00183	0.0169	0.114	0.0474	0.138	Bird
group_17659	0.703	0.00514	0.0445	0.095	0.0471	0.116	Bird
group_14353	0.69	0.003	0.0219	0.113	0.0491	0.132	Bird
group_19786	0.683	0.000659	0.0112	0.128	0.05	0.146	Bird
group_9384	0.683	0.00017	0.0116	0.173	0.0682	0.146	Bird
group_17394	0.68	0.000566	0.00938	0.13	0.0496	0.15	Bird
group_15868	0.67	0.00128	0.0193	0.113	0.0482	0.135	Bird
group_14200	0.667	0.000304	0.0192	0.166	0.0706	0.135	Bird
group_13854	0.667	0.000304	0.0192	0.166	0.0706	0.135	Bird
group_15578	0.663	0.000259	0.0159	0.169	0.0697	0.139	Bird
group_10951	0.663	0.000259	0.0167	0.168	0.0698	0.138	Bird
group_6694	0.663	0.0562	0.048	0.0971	0.0489	0.114	Bird
group_16708	0.66	0.00082	0.0129	0.121	0.0484	0.143	Bird
group_8298	0.643	9.64e-05	0.00548	0.17	0.0609	0.16	Bird
group_6117	0.643	9.64e-05	0.00548	0.17	0.0609	0.16	Bird
group_4112	0.643	9.64e-05	0.00548	0.17	0.0609	0.16	Bird
group_2034	0.643	9.64e-05	0.00548	0.17	0.0609	0.16	Bird
group_1164	0.643	9.64e-05	0.00548	0.17	0.0609	0.16	Bird
group_9690	0.637	0.000978	0.0445	0.127	0.063	0.116	Bird
group_9424	0.637	0.000978	0.039	0.131	0.063	0.119	Bird
group_17266	0.633	0.00084	0.0181	0.117	0.0491	0.136	Bird
group_8600	0.63	0.00236	0.0451	0.0988	0.0491	0.116	Bird
group_10162	0.61	0.00867	0.0331	0.0991	0.0463	0.123	Bird
group_14649	0.56	1.8e-05	0.000427	0.196	0.0549	0.202	Bird
group_7984	0.543	0.0115	0.0322	0.0917	0.0426	0.124	Bird
group_10737	0.527	0.000634	0.0379	0.115	0.0551	0.12	Bird
group_9870	0.527	0.000634	0.0379	0.115	0.0551	0.12	Bird
group_5562	0.527	0.000634	0.0379	0.115	0.0551	0.12	Bird
group_12193	0.523	0.000535	0.0334	0.117	0.0548	0.123	Bird
group_9279	0.523	0.000535	0.0297	0.119	0.0547	0.126	Bird
group_16963	0.507	0.000763	0.0152	0.121	0.0496	0.14	Bird
group_16906	0.507	0.000763	0.0152	0.121	0.0496	0.14	Bird
group_16811	0.503	0.000643	0.0121	0.124	0.0493	0.145	Bird
group_16739	0.503	0.000643	0.0132	0.123	0.0492	0.143	Bird
group_16151	0.503	0.000643	0.0121	0.125	0.0495	0.145	Bird
group_15581	0.503	0.000643	0.0121	0.125	0.0495	0.145	Bird
group_14222	0.503	0.000643	0.0121	0.125	0.0495	0.145	Bird
group_14221	0.503	0.000643	0.0121	0.125	0.0495	0.145	Bird
group_13195	0.503	0.000643	0.0121	0.125	0.0495	0.145	Bird
group_12037	0.503	0.000643	0.0127	0.124	0.0494	0.144	Bird
group_11151	0.503	0.000643	0.0121	0.125	0.0495	0.145	Bird
group_16577	0.5	0.00054	0.0101	0.127	0.0491	0.148	Bird
group_16153	0.5	0.00054	0.0101	0.127	0.0491	0.148	Bird
group_15293	0.5	0.00054	0.0094	0.129	0.0492	0.15	Bird
group_15294	0.49	0.000315	0.00653	0.135	0.0494	0.157	Bird
group_15295	0.487	0.000898	0.0145	0.118	0.0479	0.141	Bird
group_4395	0.487	6.89e-05	0.002	0.157	0.0503	0.178	Bird
group_15438	0.48	0.00583	0.0396	0.102	0.0492	0.119	Bird
group_15211	0.48	0.00583	0.0396	0.102	0.0492	0.119	Bird
group_13708	0.48	0.00583	0.0396	0.102	0.0492	0.119	Bird
group_10642	0.48	0.00583	0.0396	0.102	0.0492	0.119	Bird
group_8280	0.48	0.00583	0.0396	0.102	0.0492	0.119	Bird
group_14583	0.477	0.00503	0.0307	0.107	0.0493	0.125	Bird
group_3763	0.473	0.000442	0.0192	0.117	0.0497	0.135	Bird
group_7919	0.47	0.000368	0.0049	0.133	0.047	0.162	Bird
group_5177	0.47	0.000368	0.0049	0.133	0.047	0.162	Bird
group_4989	0.47	0.000368	0.0049	0.133	0.047	0.162	Bird
group_4332	0.47	0.000368	0.0049	0.133	0.047	0.162	Bird
group_4929	0.467	0.000305	0.00727	0.137	0.0509	0.155	Bird
group_6534	0.46	0.000208	0.00432	0.145	0.0505	0.164	Bird
group_5261	0.46	0.000208	0.00432	0.145	0.0505	0.164	Bird
group_10269	0.453	0.00165	0.0354	0.108	0.0513	0.122	Bird
group_10268	0.453	0.00165	0.0354	0.108	0.0513	0.122	Bird
group_6838	0.453	0.00165	0.0354	0.108	0.0513	0.122	Bird
group_13941	0.45	0.00139	0.0312	0.111	0.0511	0.124	Bird
group_12339	0.45	0.00139	0.0312	0.111	0.0511	0.124	Bird
group_8963	0.43	0.000469	0.00456	0.136	0.0478	0.163	Bird
group_14863	0.387	0.0126	0.0308	0.0974	0.0449	0.125	Bird
group_9940	0.383	0.0039	0.0105	0.116	0.0451	0.148	Bird
group_2678	0.343	0.00135	0.0119	0.124	0.049	0.145	Bird
group_16080	0.317	0.0566	0.0145	0.117	0.0478	0.141	Bird
group_6502	0.313	4.23e-05	0.000934	0.159	0.0476	0.19	Bird
group_4806	0.31	3.22e-05	0.000789	0.161	0.0476	0.193	Bird
group_13266	0.307	0.0378	0.0341	0.0979	0.046	0.122	Bird
group_18034	0.287	0.00158	0.00255	0.136	0.0446	0.174	Bird
group_16198	0.28	0.00349	0.00623	0.123	0.0447	0.158	Bird
group_18662	0.277	0.00284	0.00417	0.129	0.0448	0.165	Bird
group_17535	0.267	0.0912	0.0477	0.091	0.0457	0.114	Bird
group_16880	0.263	0.00408	0.00279	0.148	0.0492	0.172	Bird
group_16780	0.263	0.00408	0.00279	0.148	0.0492	0.172	Bird
group_16386	0.263	0.00408	0.00279	0.148	0.0492	0.172	Bird
group_15821	0.263	0.00408	0.00279	0.148	0.0492	0.172	Bird
group_16699	0.26	0.00331	0.00233	0.151	0.0493	0.175	Bird
group_10188	0.26	0.000923	0.0178	0.115	0.0483	0.137	Bird
group_18208	0.257	0.000722	0.00257	0.14	0.046	0.173	Bird
group_18520	0.253	0.00213	0.00251	0.14	0.0459	0.174	Bird
group_17789	0.253	0.0207	0.0495	0.0915	0.0464	0.113	Bird
group_17279	0.253	0.0071	0.0249	0.105	0.0466	0.13	Bird
group_14748	0.253	4.51e-06	1.11e-05	0.202	0.0452	0.251	Bird
group_15675	0.22	0.00271	0.0115	0.125	0.0491	0.146	Bird
group_18240	0.217	0.00212	0.00337	0.144	0.0486	0.169	Bird
group_16458	0.217	0.00212	0.0122	0.125	0.0494	0.145	Bird
group_14511	0.217	0.00752	0.049	0.11	0.0556	0.114	Bird
group_8048	0.213	0.00164	0.0117	0.127	0.05	0.145	Bird
group_3055	0.213	0.00164	0.0117	0.127	0.05	0.145	Bird
group_6157	0.207	0.0129	0.0241	0.128	0.0565	0.13	Bird
group_15409	0.2	0.0023	0.00652	0.139	0.0509	0.157	Bird
group_11062	0.2	0.00054	0.0023	0.156	0.0506	0.175	Bird
group_10403	0.2	0.0023	0.0301	0.113	0.0518	0.125	Bird
group_14581	0.183	0.0092	0.0272	0.117	0.0528	0.128	Bird
group_8805	0.183	0.0092	0.0266	0.118	0.0532	0.128	Bird
group_12883	0.18	0.00726	0.0205	0.124	0.0533	0.134	Bird
group_4788	0.18	0.000397	0.00639	0.146	0.0533	0.157	Bird
group_19933	0.177	0.00567	0.0113	0.134	0.0527	0.146	Bird
group_17365	0.177	0.00138	0.00947	0.14	0.0538	0.15	Bird
group_18546	0.173	0.00438	0.0087	0.141	0.0533	0.151	Bird
group_11867	0.173	0.0158	0.0421	0.131	0.0643	0.117	Bird
group_6493	0.173	0.0158	0.0421	0.131	0.0643	0.117	Bird
group_4653	0.173	0.0158	0.0421	0.131	0.0643	0.117	Bird
group_3817	0.173	0.0158	0.0421	0.131	0.0643	0.117	Bird
group_20129	0.17	0.0397	0.0398	0.11	0.0532	0.119	Bird
group_15648	0.17	0.000743	0.00531	0.169	0.0601	0.161	Bird
group_13400	0.17	0.0126	0.0288	0.118	0.0536	0.126	Bird
group_5989	0.17	0.00334	0.0254	0.126	0.0563	0.129	Bird
group_20584	0.167	0.00991	0.0454	0.113	0.0565	0.116	Bird
group_20359	0.167	0.00991	0.0189	0.128	0.0541	0.135	Bird
group_12938	0.167	0.000534	0.000865	0.179	0.053	0.191	Bird
group_10232	0.167	0.00991	0.0238	0.15	0.0658	0.131	Bird
group_6682	0.167	0.000534	0.0032	0.182	0.0614	0.17	Bird
group_19886	0.163	0.00187	0.00424	0.156	0.0542	0.165	Bird
group_9675	0.163	0.0265	0.00368	0.166	0.0569	0.167	Bird
group_7181	0.163	0.000378	0.00254	0.186	0.0612	0.174	Bird
group_20172	0.16	0.0214	0.0272	0.121	0.0544	0.128	Bird
group_19814	0.16	4.15e-05	0.000148	0.209	0.0544	0.217	Bird
group_16007	0.16	0.00595	0.0357	0.119	0.0563	0.121	Bird
group_13658	0.16	0.00595	0.0157	0.158	0.0648	0.139	Bird
group_12976	0.16	0.00137	0.00394	0.16	0.055	0.166	Bird
group_20266	0.157	0.00018	0.000354	0.197	0.0544	0.205	Bird
group_10453	0.157	0.017	0.0284	0.122	0.0555	0.127	Bird
group_10435	0.157	0.00018	0.000908	0.209	0.0623	0.191	Bird
group_20137	0.15	0.0358	0.026	0.128	0.057	0.129	Bird
group_20105	0.15	0.0358	0.0435	0.114	0.056	0.117	Bird
group_6342	0.15	0.000494	0.00319	0.168	0.0566	0.17	Bird
group_20725	0.147	0.00801	0.039	0.125	0.0601	0.119	Bird
group_14388	0.147	5.15e-05	0.00025	0.239	0.0644	0.21	Bird
group_12258	0.147	0.00034	0.000946	0.209	0.0627	0.19	Bird
group_20348	0.143	0.023	0.0391	0.119	0.0572	0.119	Bird
group_15450	0.143	0.00606	0.0122	0.144	0.0571	0.144	Bird
group_20363	0.14	0.018	0.029	0.127	0.0577	0.126	Bird
group_17306	0.14	0.000918	0.00609	0.161	0.0582	0.158	Bird
group_5740	0.14	0.018	0.0343	0.123	0.0579	0.122	Bird
group_20152	0.137	0.0479	0.039	0.121	0.0581	0.119	Bird
group_12210	0.137	0.014	0.0276	0.13	0.0585	0.127	Bird
group_10186	0.137	0.00331	0.0193	0.139	0.0591	0.135	Bird
group_9934	0.137	0.014	0.0262	0.131	0.0584	0.128	Bird
group_8069	0.137	0.014	0.0262	0.131	0.0584	0.128	Bird
group_5067	0.137	0.014	0.0308	0.127	0.0586	0.125	Bird
group_2567	0.137	0.014	0.0266	0.13	0.0584	0.128	Bird
group_17590	0.133	0.0386	0.0113	0.174	0.0682	0.146	Bird
group_13845	0.133	0.0107	0.0206	0.137	0.0589	0.134	Bird
group_9317	0.133	0.0107	0.0202	0.138	0.0589	0.134	Bird
group_6354	0.133	0.000428	0.00314	0.181	0.0609	0.17	Bird
group_4559	0.133	0.000428	0.00218	0.181	0.0586	0.176	Bird
group_15896	0.13	0.00169	0.00101	0.197	0.0592	0.189	Bird
group_15071	0.13	0.00169	0.00101	0.197	0.0592	0.189	Bird
group_11658	0.13	0.00804	0.035	0.128	0.0605	0.122	Bird
group_2630	0.13	0.00804	0.0405	0.124	0.0604	0.118	Bird
group_17310	0.127	0.00594	0.0235	0.138	0.0608	0.131	Bird
group_13559	0.127	0.00594	0.021	0.14	0.0602	0.133	Bird
group_11339	0.127	0.0241	0.0489	0.12	0.0606	0.114	Bird
group_15691	0.123	0.0186	0.0207	0.14	0.0604	0.133	Bird
group_21395	0.12	0.0141	0.0468	0.14	0.0701	0.115	Bird
group_5877	0.12	0.000524	0.00217	0.188	0.0609	0.176	Bird
group_19493	0.117	0.0409	0.0231	0.143	0.0625	0.131	Bird
group_16763	0.117	0.000338	0.00039	0.221	0.0616	0.203	Bird
group_18317	0.113	0.000212	0.000689	0.219	0.0637	0.195	Bird
group_20379	0.11	0.00552	0.00683	0.173	0.0635	0.156	Bird
group_16422	0.11	0.000129	0.000133	0.244	0.063	0.219	Bird
group_4913	0.11	0.00552	0.0236	0.17	0.0748	0.131	Bird
group_17037	0.107	0.000619	0.000587	0.223	0.0641	0.197	Bird
group_15575	0.107	0.0185	0.0304	0.14	0.0645	0.125	Bird
group_14832	0.107	0.00386	0.0249	0.152	0.0672	0.129	Bird
group_13736	0.107	0.0185	0.0304	0.14	0.0645	0.125	Bird
group_7951	0.107	0.00386	0.00706	0.175	0.0646	0.155	Bird
group_17889	0.103	0.0136	0.0267	0.149	0.0671	0.128	Bird
group_17658	0.103	0.00263	0.00216	0.203	0.0655	0.176	Bird
group_17111	0.103	0.00263	0.00247	0.2	0.0653	0.174	Bird
group_9533	0.103	3.63e-06	3.6e-05	0.27	0.0643	0.236	Bird
group_25843	0.1	0.00984	0.0379	0.158	0.0758	0.12	Bird
group_25034	0.1	0.00984	0.0351	0.156	0.0737	0.122	Bird
group_19691	0.1	0.00984	0.0156	0.167	0.0687	0.14	Bird
group_16305	0.1	0.00984	0.0141	0.165	0.067	0.142	Bird
group_14578	0.1	0.0421	0.0262	0.149	0.0666	0.128	Bird
group_11763	0.1	0.00984	0.0351	0.156	0.0737	0.122	Bird
group_8353	0.1	0.00984	0.0351	0.156	0.0737	0.122	Bird
group_6332	0.1	0.00984	0.0141	0.164	0.0664	0.142	Bird
group_3257	0.1	0.00984	0.0271	0.15	0.0676	0.128	Bird
group_20709	0.0967	0.00692	0.0393	0.14	0.0677	0.119	Bird
group_17353	0.0967	0.00692	0.0175	0.163	0.0681	0.137	Bird
group_13851	0.0967	0.00692	0.0316	0.166	0.0769	0.124	Bird
group_13349	0.0967	0.00692	0.0268	0.166	0.0745	0.128	Bird
group_11662	0.0967	0.0321	0.0491	0.133	0.0676	0.114	Bird
group_9163	0.0967	0.00692	0.0201	0.16	0.0685	0.134	Bird
group_5564	0.0967	0.0321	0.0333	0.145	0.068	0.123	Bird
group_1690	0.0967	0.00692	0.0318	0.155	0.0717	0.124	Bird
group_20095	0.0933	0.0907	0.0455	0.137	0.0683	0.116	Bird
group_14188	0.0933	0.00474	0.0152	0.172	0.0703	0.14	Bird
group_11785	0.0933	0.00474	0.0302	0.157	0.072	0.125	Bird
group_6404	0.0933	0.00474	0.0302	0.157	0.072	0.125	Bird
group_2914	0.0933	0.00474	0.0302	0.157	0.072	0.125	Bird
group_2911	0.0933	0.00474	0.0238	0.163	0.0719	0.13	Bird
group_2910	0.0933	0.00474	0.0238	0.163	0.0719	0.13	Bird
group_23818	0.09	0.00314	0.0179	0.167	0.0702	0.137	Bird
group_19661	0.09	0.00314	0.0179	0.167	0.0702	0.137	Bird
group_19196	0.09	0.0174	0.0395	0.144	0.0696	0.119	Bird
group_14668	0.09	0.00314	0.00445	0.218	0.0762	0.164	Bird
group_14158	0.09	0.0715	0.0397	0.143	0.0693	0.119	Bird
group_13762	0.09	0.0715	0.0397	0.143	0.0693	0.119	Bird
group_11874	0.09	0.00314	0.0129	0.174	0.0695	0.143	Bird
group_11583	0.09	0.00314	0.0179	0.167	0.0702	0.137	Bird
group_10977	0.09	0.0715	0.0397	0.143	0.0693	0.119	Bird
group_10717	0.09	0.0174	0.0426	0.143	0.0701	0.117	Bird
group_9974	0.09	0.0715	0.0397	0.143	0.0693	0.119	Bird
group_9641	0.09	0.0715	0.0397	0.143	0.0693	0.119	Bird
group_9640	0.09	0.0715	0.0397	0.143	0.0693	0.119	Bird
group_5905	0.09	0.00314	0.0192	0.173	0.0733	0.135	Bird
group_5668	0.09	0.0715	0.0397	0.143	0.0693	0.119	Bird
group_4909	0.09	0.0715	0.0397	0.143	0.0693	0.119	Bird
group_2916	0.09	0.00314	0.0216	0.169	0.0731	0.133	Bird
group_1654	0.09	0.0715	0.0397	0.143	0.0693	0.119	Bird
group_17573	0.0867	0.0552	0.0491	0.14	0.0708	0.114	Bird
group_17448	0.0867	0.0123	0.0189	0.167	0.0707	0.136	Bird
group_15057	0.0867	0.0123	0.0413	0.158	0.0768	0.118	Bird
group_13530	0.0867	0.0123	0.0133	0.176	0.0707	0.143	Bird
group_10401	0.0867	2.05e-05	0.000131	0.294	0.0758	0.219	Bird
group_10175	0.0867	0.0123	0.046	0.143	0.0713	0.115	Bird
group_9079	0.0867	0.0123	0.046	0.143	0.0713	0.115	Bird
group_8491	0.0867	0.0552	0.0286	0.155	0.0704	0.126	Bird
group_6367	0.0867	0.0123	0.0213	0.164	0.0708	0.133	Bird
group_4493	0.0867	0.00201	0.00886	0.187	0.0709	0.151	Bird
group_2930	0.0867	0.0123	0.013	0.201	0.0806	0.143	Bird
group_2929	0.0867	0.0123	0.046	0.143	0.0713	0.115	Bird
group_20646	0.0833	0.00847	0.0366	0.152	0.0724	0.121	Bird
group_20645	0.0833	0.00847	0.0366	0.152	0.0724	0.121	Bird
group_20626	0.0833	0.00847	0.0366	0.152	0.0724	0.121	Bird
group_20625	0.0833	0.00847	0.0366	0.152	0.0724	0.121	Bird
group_20603	0.0833	0.00847	0.0366	0.152	0.0724	0.121	Bird
group_20602	0.0833	0.00847	0.0366	0.152	0.0724	0.121	Bird
group_20574	0.0833	0.00847	0.0366	0.152	0.0724	0.121	Bird
group_20573	0.0833	0.00847	0.0366	0.152	0.0724	0.121	Bird
group_20572	0.0833	0.00847	0.0366	0.152	0.0724	0.121	Bird
group_20541	0.0833	0.00847	0.0366	0.152	0.0724	0.121	Bird
group_20496	0.0833	0.00847	0.0366	0.152	0.0724	0.121	Bird
group_20495	0.0833	0.00847	0.0366	0.152	0.0724	0.121	Bird
group_20436	0.0833	0.00847	0.0366	0.152	0.0724	0.121	Bird
group_20435	0.0833	0.00847	0.0366	0.152	0.0724	0.121	Bird
group_20313	0.0833	0.00847	0.0366	0.152	0.0724	0.121	Bird
group_19680	0.0833	0.00847	0.0371	0.153	0.073	0.12	Bird
group_17667	0.0833	0.00847	0.00438	0.21	0.0731	0.164	Bird
group_12984	0.0833	0.000131	0.000132	0.276	0.0712	0.219	Bird
group_7135	0.0833	0.00847	0.0347	0.154	0.0724	0.122	Bird
group_6893	0.0833	0.00847	0.0347	0.154	0.0724	0.122	Bird
group_6816	0.0833	0.00847	0.0135	0.179	0.0719	0.143	Bird
group_4319	0.0833	0.00847	0.0347	0.154	0.0724	0.122	Bird
group_3213	0.0833	0.00847	0.0347	0.154	0.0724	0.122	Bird
group_2631	0.0833	0.00847	0.0483	0.146	0.0736	0.114	Bird
group_21421	0.08	0.00562	0.0168	0.206	0.0855	0.138	Bird
group_17767	0.08	0.00562	0.0168	0.206	0.0855	0.138	Bird
group_15021	0.08	0.00562	0.00606	0.202	0.0732	0.158	Bird
group_14153	0.08	0.00562	0.0168	0.206	0.0855	0.138	Bird
group_11970	0.08	0.00562	0.00862	0.195	0.0736	0.151	Bird
group_11415	0.08	0.00562	0.0211	0.171	0.0738	0.133	Bird
group_11259	0.08	0.00562	0.025	0.166	0.0737	0.129	Bird
group_10476	0.08	4.4e-06	2.27e-05	0.343	0.0798	0.242	Bird
group_10367	0.08	0.0306	0.0488	0.15	0.0758	0.114	Bird
group_9973	0.08	0.00562	0.00862	0.195	0.0736	0.151	Bird
group_9107	0.08	0.00562	0.00862	0.195	0.0736	0.151	Bird
group_8484	0.08	0.00562	0.0168	0.206	0.0855	0.138	Bird
group_8026	0.08	0.00562	0.00552	0.205	0.0734	0.16	Bird
group_6978	0.08	6.78e-05	0.000229	0.271	0.0727	0.211	Bird
group_6572	0.08	0.00562	0.0168	0.206	0.0855	0.138	Bird
group_5775	0.08	0.00562	0.0209	0.173	0.0744	0.133	Bird
group_5665	0.08	0.00562	0.00862	0.195	0.0736	0.151	Bird
group_4688	0.08	0.00562	0.0168	0.206	0.0855	0.138	Bird
group_4642	0.08	0.00562	0.0168	0.206	0.0855	0.138	Bird
group_3843	0.08	0.00562	0.00862	0.195	0.0736	0.151	Bird
group_3008	0.08	0.00562	0.00862	0.195	0.0736	0.151	Bird
group_3007	0.08	0.00562	0.00862	0.195	0.0736	0.151	Bird
group_3005	0.08	0.00562	0.00862	0.195	0.0736	0.151	Bird
group_3002	0.08	0.00562	0.00862	0.195	0.0736	0.151	Bird
group_3000	0.08	0.00562	0.00862	0.195	0.0736	0.151	Bird
group_2999	0.08	0.00562	0.00862	0.195	0.0736	0.151	Bird
group_20405	0.0767	0.0218	0.0276	0.166	0.0752	0.127	Bird
group_18760	0.0767	0.000413	0.00174	0.237	0.075	0.18	Bird
group_18461	0.0767	0.00358	0.0162	0.181	0.075	0.139	Bird
group_17281	0.0767	0.0218	0.0365	0.158	0.0751	0.121	Bird
group_16923	0.0767	0.00358	0.00586	0.208	0.0749	0.159	Bird
group_14265	0.0767	0.00358	0.0152	0.182	0.0747	0.14	Bird
group_12723	0.0767	0.00358	0.00575	0.208	0.0747	0.159	Bird
group_11258	0.0767	0.00358	0.0165	0.181	0.0752	0.138	Bird
group_10929	0.0767	0.00358	0.0162	0.181	0.075	0.139	Bird
group_10467	0.0767	0.00358	0.0116	0.22	0.0866	0.146	Bird
group_9290	0.0767	0.00358	0.0162	0.181	0.075	0.139	Bird
group_4885	0.0767	0.00358	0.0162	0.181	0.075	0.139	Bird
group_1078	0.0767	0.00358	0.00575	0.208	0.0747	0.159	Bird
group_269	0.0767	0.00358	0.0116	0.22	0.0866	0.146	Bird
group_23273	0.0733	0.00219	0.00813	0.204	0.0766	0.153	Bird
group_22846	0.0733	0.00022	0.00124	0.25	0.0767	0.186	Bird
group_17263	0.0733	0.015	0.0408	0.157	0.0763	0.118	Bird
group_14189	0.0733	0.00022	0.000188	0.282	0.0747	0.214	Bird
group_12631	0.0733	0.015	0.0227	0.174	0.0761	0.132	Bird
group_11422	0.0733	0.00022	0.00124	0.25	0.0767	0.186	Bird
group_9108	0.0733	0.015	0.0214	0.177	0.0767	0.133	Bird
group_7985	0.0733	0.015	0.0227	0.174	0.0761	0.132	Bird
group_7759	0.0733	0.00219	0.00324	0.226	0.0762	0.169	Bird
group_3524	0.0733	0.00219	0.0104	0.197	0.0765	0.148	Bird
group_3016	0.0733	0.00219	0.00324	0.226	0.0762	0.169	Bird
group_3013	0.0733	0.015	0.0214	0.177	0.0767	0.133	Bird
group_3012	0.0733	0.015	0.0214	0.177	0.0767	0.133	Bird
group_3011	0.0733	0.015	0.0214	0.177	0.0767	0.133	Bird
group_3010	0.0733	0.015	0.0214	0.177	0.0767	0.133	Bird
group_23782	0.07	0.00011	0.000606	0.266	0.0768	0.197	Bird
group_17892	0.07	0.0535	0.0443	0.157	0.0775	0.116	Bird
group_11810	0.07	0.00998	0.0138	0.194	0.0782	0.142	Bird
group_6738	0.07	0.00127	0.000946	0.258	0.0773	0.19	Bird
group_6570	0.07	0.00998	0.0157	0.189	0.0778	0.139	Bird
group_4980	0.07	0.00127	0.00204	0.241	0.0775	0.177	Bird
group_4975	0.07	0.00127	0.00573	0.216	0.0776	0.159	Bird
group_23390	0.0667	0.000697	0.00288	0.237	0.0789	0.171	Bird
group_12936	0.0667	0.000697	0.00288	0.237	0.0789	0.171	Bird
group_12058	0.0667	0.000697	0.00288	0.237	0.0789	0.171	Bird
group_10523	0.0667	0.00633	0.0248	0.204	0.0903	0.13	Bird
group_9721	0.0667	0.000697	0.00288	0.237	0.0789	0.171	Bird
group_7752	0.0667	0.000697	0.00288	0.237	0.0789	0.171	Bird
group_6561	0.0667	0.000697	0.00288	0.237	0.0789	0.171	Bird
group_6191	0.0667	5.1e-05	0.000275	0.288	0.0782	0.209	Bird
group_5699	0.0667	0.000697	0.00288	0.237	0.0789	0.171	Bird
group_5531	0.0667	0.000697	0.00288	0.237	0.0789	0.171	Bird
group_5456	0.0667	0.000697	0.00288	0.237	0.0789	0.171	Bird
group_5084	0.0667	0.000697	0.00288	0.237	0.0789	0.171	Bird
group_4851	0.0667	0.000697	0.00288	0.237	0.0789	0.171	Bird
group_4733	0.0667	0.000697	0.00288	0.237	0.0789	0.171	Bird
group_4535	0.0667	0.000697	0.00288	0.237	0.0789	0.171	Bird
group_3953	0.0667	0.000697	0.00288	0.237	0.0789	0.171	Bird
group_3840	0.0667	0.000697	0.00288	0.237	0.0789	0.171	Bird
group_3730	0.0667	0.000697	0.00288	0.237	0.0789	0.171	Bird
group_3014	0.0667	0.00633	0.0082	0.213	0.0799	0.152	Bird
group_822	0.0667	0.000697	0.00288	0.237	0.0789	0.171	Bird
group_25114	0.0633	0.000358	0.00145	0.259	0.0805	0.183	Bird
group_21973	0.0633	0.000358	0.00145	0.259	0.0805	0.183	Bird
group_19658	0.0633	0.00382	0.0107	0.216	0.0841	0.147	Bird
group_18790	0.0633	0.000358	0.00145	0.259	0.0805	0.183	Bird
group_17304	0.0633	0.00382	0.0166	0.202	0.084	0.138	Bird
group_17298	0.0633	0.0267	0.0365	0.17	0.0808	0.121	Bird
group_15746	0.0633	0.00382	0.00576	0.23	0.0826	0.159	Bird
group_12132	0.0633	0.000358	0.00145	0.259	0.0805	0.183	Bird
group_11957	0.0633	0.000358	0.00163	0.294	0.0924	0.181	Bird
group_11755	0.0633	0.00382	0.00751	0.222	0.0823	0.154	Bird
group_10765	0.0633	0.00382	0.00373	0.238	0.0813	0.167	Bird
group_5938	0.0633	0.000358	0.0015	0.259	0.0807	0.182	Bird
group_5758	0.0633	0.000358	0.0015	0.259	0.0807	0.182	Bird
group_5722	0.0633	0.000358	0.0015	0.259	0.0807	0.182	Bird
group_4380	0.0633	0.000358	0.00145	0.259	0.0805	0.183	Bird
group_3199	0.0633	0.00382	0.00751	0.222	0.0823	0.154	Bird
group_2995	0.0633	0.000358	0.000514	0.284	0.0808	0.199	Bird
group_2730	0.0633	0.00382	0.0193	0.194	0.0826	0.135	Bird
group_19256	0.06	0.0177	0.0127	0.212	0.0846	0.144	Bird
group_18329	0.06	0.0177	0.0264	0.188	0.0844	0.128	Bird
group_17360	0.06	0.00217	0.0056	0.236	0.0845	0.16	Bird
group_12159	0.06	0.00217	0.00287	0.251	0.0834	0.172	Bird
group_11977	0.06	0.00217	0.00777	0.222	0.0829	0.153	Bird
group_11873	0.06	0.0177	0.0334	0.18	0.084	0.123	Bird
group_9877	0.06	0.00217	0.0056	0.236	0.0845	0.16	Bird
group_7404	0.06	0.0177	0.0278	0.184	0.0834	0.127	Bird
group_5411	0.06	0.00217	0.0056	0.236	0.0845	0.16	Bird
group_4552	0.06	0.00017	0.000561	0.287	0.0824	0.198	Bird
group_3852	0.06	0.00217	0.00777	0.222	0.0829	0.153	Bird
group_3749	0.06	0.00017	0.000663	0.329	0.0956	0.195	Bird
group_3510	0.06	0.0177	0.0381	0.18	0.0862	0.12	Bird
group_25539	0.0567	0.0111	0.0092	0.228	0.0869	0.15	Bird
group_18803	0.0567	7.35e-05	0.00021	0.341	0.0908	0.212	Bird
group_18634	0.0567	0.00115	0.00404	0.246	0.0851	0.166	Bird
group_18393	0.0567	0.0111	0.0202	0.222	0.0949	0.134	Bird
group_18307	0.0567	0.00115	0.00404	0.246	0.0851	0.166	Bird
group_17434	0.0567	0.00115	0.00118	0.284	0.0868	0.186	Bird
group_17418	0.0567	0.00115	0.00528	0.243	0.0864	0.161	Bird
group_17318	0.0567	0.00115	0.00404	0.246	0.0851	0.166	Bird
group_15539	0.0567	0.0111	0.00447	0.245	0.0855	0.164	Bird
group_13848	0.0567	7.05e-08	1.29e-07	0.495	0.0915	0.299	Bird
group_12228	0.0567	0.00115	0.00404	0.246	0.0851	0.166	Bird
group_10635	0.0567	0.00115	0.00404	0.246	0.0851	0.166	Bird
group_9937	0.0567	7.05e-08	1.29e-07	0.495	0.0915	0.299	Bird
group_8163	0.0567	0.00115	0.00404	0.246	0.0851	0.166	Bird
group_6749	0.0567	0.00115	0.00404	0.246	0.0851	0.166	Bird
group_6711	0.0567	0.0111	0.04	0.205	0.0994	0.119	Bird
group_6420	0.0567	0.00115	0.00528	0.243	0.0864	0.161	Bird
group_5966	0.0567	0.00115	0.00404	0.246	0.0851	0.166	Bird
group_5572	0.0567	7.05e-08	1.29e-07	0.495	0.0915	0.299	Bird
group_5343	0.0567	7.35e-05	0.000272	0.311	0.0843	0.209	Bird
group_5030	0.0567	0.00115	0.0042	0.245	0.085	0.165	Bird
group_4959	0.0567	0.0111	0.0477	0.195	0.0982	0.114	Bird
group_2896	0.0567	7.05e-08	1.29e-07	0.495	0.0915	0.299	Bird
group_416	0.0567	0.00115	0.00404	0.246	0.0851	0.166	Bird
group_23892	0.0533	0.00657	0.0114	0.225	0.0886	0.146	Bird
group_20486	0.0533	0.0472	0.0498	0.174	0.0886	0.113	Bird
group_18959	0.0533	0.00657	0.0173	0.233	0.0972	0.137	Bird
group_18484	0.0533	0.00657	0.00567	0.247	0.0886	0.159	Bird
group_12174	0.0533	0.000558	0.00159	0.278	0.0871	0.182	Bird
group_11384	0.0533	0.00657	0.0114	0.225	0.0886	0.146	Bird
group_11081	0.0533	0.000558	0.00201	0.272	0.0874	0.178	Bird
group_6146	0.0533	0.00657	0.0202	0.205	0.0879	0.134	Bird
group_5688	0.0533	0.00657	0.0173	0.233	0.0972	0.137	Bird
group_2628	0.0533	0.00657	0.0152	0.215	0.0882	0.14	Bird
group_22960	0.05	0.00361	0.00926	0.237	0.0904	0.15	Bird
group_22436	0.05	0.00361	0.00926	0.237	0.0904	0.15	Bird
group_20215	0.05	0.00361	0.00271	0.273	0.0903	0.173	Bird
group_19958	0.05	0.000246	0.000186	0.338	0.0893	0.214	Bird
group_19956	0.05	0.000246	0.000186	0.338	0.0893	0.214	Bird
group_19395	0.05	0.00361	0.0131	0.258	0.103	0.143	Bird
group_16283	0.05	0.00361	0.00926	0.237	0.0904	0.15	Bird
group_15789	0.05	0.00361	0.00926	0.237	0.0904	0.15	Bird
group_15609	0.05	0.00361	0.00926	0.237	0.0904	0.15	Bird
group_14796	0.05	0.00361	0.00926	0.237	0.0904	0.15	Bird
group_14303	0.05	0.00361	0.00926	0.237	0.0904	0.15	Bird
group_10564	0.05	0.00361	0.00926	0.237	0.0904	0.15	Bird
group_10156	0.05	0.00361	0.00926	0.237	0.0904	0.15	Bird
group_10155	0.05	0.00361	0.00926	0.237	0.0904	0.15	Bird
group_7798	0.05	0.00361	0.00926	0.237	0.0904	0.15	Bird
group_7797	0.05	0.00361	0.00926	0.237	0.0904	0.15	Bird
group_7787	0.05	0.00361	0.00926	0.237	0.0904	0.15	Bird
group_6227	0.05	0.00361	0.00926	0.237	0.0904	0.15	Bird
group_6116	0.05	0.00361	0.00926	0.237	0.0904	0.15	Bird
group_4769	0.05	0.000246	0.000837	0.304	0.0901	0.192	Bird
group_3506	0.05	0.00361	0.00883	0.249	0.0946	0.151	Bird
group_431	0.05	0.00361	0.00926	0.237	0.0904	0.15	Bird
group_19456	0.0467	0.00181	0.00351	0.275	0.0935	0.168	Bird
group_17388	0.0467	0.00181	0.00933	0.278	0.106	0.15	Bird
group_12567	0.0467	0.00181	0.00436	0.268	0.0932	0.164	Bird
group_12160	0.0467	0.0194	0.0203	0.223	0.0956	0.134	Bird
group_11435	0.0467	0.00181	0.00502	0.264	0.0932	0.162	Bird
group_10870	0.0467	0.0194	0.024	0.215	0.0946	0.13	Bird
group_6000	0.0467	0.0194	0.0391	0.195	0.0943	0.119	Bird
group_5682	0.0467	9.6e-05	0.000429	0.329	0.0924	0.202	Bird
group_3237	0.0467	0.0194	0.0307	0.204	0.0942	0.125	Bird
group_2378	0.0467	0.0194	0.037	0.197	0.0941	0.12	Bird
group_17754	0.0433	0.0111	0.025	0.229	0.102	0.129	Bird
group_17315	0.0433	0.0111	0.0403	0.204	0.0988	0.118	Bird
group_14409	0.0433	0.0111	0.011	0.25	0.0979	0.147	Bird
group_9774	0.0433	0.0111	0.0317	0.21	0.0973	0.124	Bird
group_5782	0.0433	0.000815	0.00385	0.328	0.113	0.166	Bird
group_24526	0.04	0.0552	0.0399	0.211	0.102	0.119	Bird
group_17556	0.04	0.00582	0.00932	0.262	0.1	0.15	Bird
group_17218	0.04	0.00032	0.000238	0.373	0.1	0.211	Bird
group_16435	0.04	0.00582	0.00689	0.277	0.102	0.156	Bird
group_15796	0.04	0.00582	0.00689	0.277	0.102	0.156	Bird
group_14801	0.04	0.00582	0.00689	0.277	0.102	0.156	Bird
group_14322	0.04	0.00582	0.0267	0.259	0.116	0.128	Bird
group_13526	0.04	0.00582	0.0281	0.257	0.116	0.127	Bird
group_12352	0.04	0.00032	0.0012	0.377	0.115	0.186	Bird
group_11329	0.04	0.00582	0.0154	0.246	0.101	0.14	Bird
group_5237	0.04	0.00582	0.012	0.281	0.111	0.145	Bird
group_4572	0.04	0.00032	0.00037	0.36	0.1	0.204	Bird
group_3389	0.04	0.00582	0.00669	0.274	0.1	0.156	Bird
group_2200	0.04	0.0552	0.0431	0.207	0.102	0.117	Bird
group_2199	0.04	0.0552	0.0431	0.207	0.102	0.117	Bird
group_862	0.04	9.02e-06	3.26e-05	0.489	0.116	0.237	Bird
group_24609	0.0367	0.00269	0.00555	0.312	0.112	0.16	Bird
group_23705	0.0367	0.00269	0.00555	0.312	0.112	0.16	Bird
group_22462	0.0367	0.00269	0.018	0.287	0.121	0.137	Bird
group_19644	0.0367	0.0336	0.0244	0.238	0.105	0.13	Bird
group_18989	0.0367	0.0336	0.0344	0.227	0.107	0.122	Bird
group_18839	0.0367	0.000105	0.000331	0.376	0.103	0.206	Bird
group_17910	0.0367	0.00269	0.00146	0.352	0.11	0.183	Bird
group_17883	0.0367	0.00269	0.00409	0.313	0.108	0.165	Bird
group_16423	0.0367	1.99e-06	3.77e-06	0.485	0.103	0.263	Bird
group_14035	0.0367	0.0336	0.0144	0.27	0.11	0.141	Bird
group_14018	0.0367	0.0336	0.00571	0.308	0.111	0.159	Bird
group_12884	0.0367	0.00269	0.00294	0.318	0.106	0.171	Bird
group_12752	0.0367	0.0336	0.00571	0.308	0.111	0.159	Bird
group_12671	0.0367	0.00269	0.00555	0.312	0.112	0.16	Bird
group_10875	0.0367	0.00269	0.00582	0.299	0.108	0.159	Bird
group_9991	0.0367	0.0336	0.00571	0.308	0.111	0.159	Bird
group_8769	0.0367	0.0336	0.0361	0.231	0.11	0.121	Bird
group_7466	0.0367	0.0336	0.00571	0.308	0.111	0.159	Bird
group_7285	0.0367	0.0336	0.00571	0.308	0.111	0.159	Bird
group_5478	0.0367	0.00269	0.018	0.287	0.121	0.137	Bird
group_5294	0.0367	0.00269	0.00555	0.312	0.112	0.16	Bird
group_3385	0.0367	0.0336	0.0349	0.222	0.105	0.122	Bird
group_2139	0.0367	0.0336	0.0361	0.231	0.11	0.121	Bird
group_677	0.0367	0.000105	0.000112	0.409	0.104	0.221	Bird
group_24962	0.0333	2.77e-05	2.05e-05	0.471	0.109	0.243	Bird
group_19712	0.0333	0.0185	0.0388	0.23	0.111	0.119	Bird
group_19711	0.0333	0.0185	0.0388	0.23	0.111	0.119	Bird
group_17587	0.0333	0.0185	0.0257	0.256	0.114	0.129	Bird
group_13483	0.0333	0.0185	0.0182	0.272	0.115	0.136	Bird
group_12004	0.0333	0.15	0.0364	0.246	0.117	0.121	Bird
group_9185	0.0333	0.0185	0.00748	0.299	0.111	0.154	Bird
group_9205	0.03	0.0986	0.0397	0.247	0.119	0.119	Bird
group_8034	0.03	5.39e-06	1.1e-05	0.528	0.118	0.251	Bird
group_6736	0.03	0.0986	0.0397	0.247	0.119	0.119	Bird
group_8880	0.0267	6.92e-07	6.37e-07	0.619	0.122	0.283	Bird
group_18065	0.707	0.0112	0.0416	0.0757	0.037	0.118	Pig
group_15226	0.7	0.0094	0.0154	0.0881	0.0362	0.14	Pig
group_10161	0.673	0.00449	0.0443	0.0811	0.0401	0.116	Pig
group_15868	0.67	0.00408	0.0235	0.0841	0.0369	0.131	Pig
group_4388	0.663	0.00336	0.0364	0.0876	0.0417	0.121	Pig
group_16708	0.66	0.00305	0.0187	0.0874	0.037	0.136	Pig
group_15474	0.66	0.00305	0.0375	0.087	0.0416	0.12	Pig
group_6835	0.66	0.00305	0.0399	0.087	0.0422	0.119	Pig
group_6045	0.66	0.00305	0.0399	0.087	0.0422	0.119	Pig
group_2433	0.657	0.00276	0.0362	0.0882	0.0419	0.121	Pig
group_16061	0.653	0.00249	0.0304	0.0892	0.041	0.125	Pig
group_19665	0.65	0.00225	0.0296	0.0921	0.0421	0.126	Pig
group_8050	0.65	0.00225	0.026	0.0927	0.0414	0.129	Pig
group_16610	0.647	0.00203	0.0224	0.0926	0.0403	0.132	Pig
group_8298	0.643	0.00183	0.0266	0.0921	0.0413	0.128	Pig
group_6117	0.643	0.00183	0.0266	0.0921	0.0413	0.128	Pig
group_4112	0.643	0.00183	0.0266	0.0921	0.0413	0.128	Pig
group_2034	0.643	0.00183	0.0266	0.0921	0.0413	0.128	Pig
group_1164	0.643	0.00183	0.0266	0.0921	0.0413	0.128	Pig
group_9689	0.64	0.00165	0.0216	0.0959	0.0415	0.133	Pig
group_5011	0.64	0.00165	0.0216	0.0959	0.0415	0.133	Pig
group_4258	0.64	0.00165	0.0216	0.0959	0.0415	0.133	Pig
group_9424	0.637	0.00149	0.0194	0.0969	0.0413	0.135	Pig
group_8750	0.637	0.00149	0.021	0.0973	0.0419	0.133	Pig
group_5242	0.637	0.00149	0.021	0.0973	0.0419	0.133	Pig
group_2114	0.637	0.00149	0.021	0.0973	0.0419	0.133	Pig
group_17266	0.633	0.00134	0.0109	0.0947	0.0369	0.147	Pig
group_11868	0.63	0.0012	0.0155	0.0995	0.0409	0.14	Pig
group_8600	0.63	0.0012	0.00979	0.0958	0.0368	0.149	Pig
group_10410	0.623	0.000965	0.0111	0.0987	0.0386	0.146	Pig
group_6849	0.613	0.00069	0.00975	0.106	0.0407	0.149	Pig
group_3922	0.613	0.00069	0.00975	0.106	0.0407	0.149	Pig
group_6719	0.603	0.00216	0.0196	0.0851	0.0362	0.135	Pig
group_8515	0.6	0.00194	0.0256	0.0899	0.0401	0.129	Pig
group_15801	0.593	0.000341	0.0047	0.108	0.0378	0.163	Pig
group_9820	0.563	0.000548	0.00837	0.102	0.0385	0.152	Pig
group_6542	0.55	0.000332	0.00484	0.111	0.039	0.162	Pig
group_4871	0.55	0.000332	0.00484	0.111	0.039	0.162	Pig
group_11731	0.547	0.000292	0.00421	0.112	0.0388	0.165	Pig
group_10072	0.547	0.000292	0.00421	0.112	0.0388	0.165	Pig
group_6727	0.547	0.000292	0.00421	0.112	0.0388	0.165	Pig
group_6007	0.547	0.000292	0.00421	0.112	0.0388	0.165	Pig
group_5853	0.547	0.000292	0.00421	0.112	0.0388	0.165	Pig
group_1756	0.547	0.000292	0.00421	0.112	0.0388	0.165	Pig
group_11253	0.533	0.000172	0.00111	0.117	0.0356	0.187	Pig
group_10737	0.527	0.00267	0.0305	0.0824	0.0379	0.125	Pig
group_9870	0.527	0.00267	0.0305	0.0824	0.0379	0.125	Pig
group_5562	0.527	0.00267	0.0305	0.0824	0.0379	0.125	Pig
group_12193	0.523	0.00238	0.0276	0.0838	0.0378	0.127	Pig
group_9279	0.523	0.00238	0.0274	0.0838	0.0378	0.127	Pig
group_13930	0.49	0.0102	0.0441	0.0732	0.0362	0.116	Pig
group_4395	0.487	0.000611	0.00645	0.0993	0.0362	0.157	Pig
group_7919	0.47	0.00531	0.0324	0.0757	0.0352	0.124	Pig
group_5177	0.47	0.00531	0.0324	0.0757	0.0352	0.124	Pig
group_4989	0.47	0.00531	0.0324	0.0757	0.0352	0.124	Pig
group_4332	0.47	0.00531	0.0324	0.0757	0.0352	0.124	Pig
group_8476	0.467	0.00121	0.0106	0.0928	0.0361	0.147	Pig
group_4929	0.467	0.00474	0.0393	0.0757	0.0366	0.119	Pig
group_6534	0.46	0.00375	0.0312	0.0789	0.0365	0.124	Pig
group_5261	0.46	0.00375	0.0312	0.0789	0.0365	0.124	Pig
group_11627	0.45	0.0026	0.0168	0.082	0.0341	0.138	Pig
group_16463	0.44	0.00178	0.0133	0.089	0.0357	0.143	Pig
group_7147	0.437	0.00596	0.0432	0.0726	0.0358	0.117	Pig
group_6770	0.39	0.0039	0.00817	0.0951	0.0357	0.152	Pig
group_16441	0.38	0.000597	0.00396	0.102	0.035	0.166	Pig
group_9056	0.38	0.00967	0.0254	0.0782	0.0348	0.129	Pig
group_12221	0.363	0.00517	0.0307	0.0789	0.0363	0.125	Pig
group_6028	0.337	0.00668	0.0164	0.0888	0.0368	0.138	Pig
group_10952	0.333	0.000286	0.00201	0.116	0.0371	0.178	Pig
group_14629	0.327	4.78e-07	1.91e-06	0.169	0.0348	0.271	Pig
group_6758	0.323	0.00382	0.00933	0.0967	0.037	0.15	Pig
group_4907	0.32	0.0125	0.0451	0.0745	0.037	0.116	Pig
group_13174	0.317	0.000612	0.00445	0.108	0.0377	0.164	Pig
group_19269	0.307	0.0253	0.0468	0.0724	0.0362	0.115	Pig
group_19475	0.297	0.00474	0.0211	0.0878	0.0379	0.133	Pig
group_18534	0.283	0.0103	0.0462	0.0781	0.039	0.115	Pig
group_12321	0.27	0.0213	0.0498	0.0747	0.0379	0.113	Pig
group_17997	0.253	0.0106	0.0251	0.0854	0.0379	0.129	Pig
group_13638	0.25	0.033	0.0443	0.0803	0.0398	0.116	Pig
group_6187	0.25	0.00207	0.00866	0.106	0.04	0.151	Pig
group_4727	0.247	0.00172	0.00709	0.109	0.0401	0.155	Pig
group_17900	0.243	0.00142	0.00556	0.11	0.0393	0.16	Pig
group_4988	0.243	0.00142	0.00618	0.111	0.0403	0.158	Pig
group_17598	0.23	0.0144	0.0183	0.0954	0.0402	0.136	Pig
group_10541	0.23	0.05	0.0272	0.0871	0.0393	0.128	Pig
group_20120	0.223	0.0388	0.0462	0.0775	0.0387	0.115	Pig
group_4353	0.223	0.0105	0.0223	0.0934	0.0406	0.132	Pig
group_19619	0.217	0.0296	0.0374	0.0818	0.0391	0.12	Pig
group_18547	0.213	0.0257	0.0404	0.0814	0.0396	0.118	Pig
group_10114	0.213	0.0063	0.0123	0.1	0.0399	0.144	Pig
group_16715	0.2	0.00292	0.014	0.107	0.0435	0.142	Pig
group_10403	0.2	0.0138	0.0449	0.083	0.0412	0.116	Pig
group_11936	0.19	0.00152	0.00677	0.115	0.0421	0.156	Pig
group_18873	0.183	0.0248	0.045	0.0848	0.0421	0.116	Pig
group_7111	0.18	0.00449	0.0185	0.102	0.0433	0.136	Pig
group_19933	0.177	0.00362	0.00841	0.113	0.0424	0.152	Pig
group_18546	0.173	0.0029	0.00719	0.116	0.0428	0.155	Pig
group_18291	0.173	0.0149	0.0493	0.0878	0.0445	0.114	Pig
group_11867	0.173	0.0149	0.0162	0.111	0.0458	0.139	Pig
group_6493	0.173	0.0149	0.0162	0.111	0.0458	0.139	Pig
group_4653	0.173	0.0149	0.0162	0.111	0.0458	0.139	Pig
group_3817	0.173	0.0149	0.0162	0.111	0.0458	0.139	Pig
group_20129	0.17	0.0023	0.00348	0.126	0.0427	0.168	Pig
group_5989	0.17	0.0023	0.01	0.115	0.0442	0.149	Pig
group_20584	0.167	0.00181	0.00278	0.132	0.0439	0.172	Pig
group_20359	0.167	0.00181	0.00457	0.124	0.0434	0.163	Pig
group_19767	0.167	0.00181	0.00708	0.126	0.0463	0.155	Pig
group_10232	0.167	0.0102	0.0099	0.121	0.0466	0.149	Pig
group_7186	0.167	0.0435	0.0442	0.0889	0.044	0.116	Pig
group_19886	0.163	0.0014	0.00348	0.129	0.0437	0.168	Pig
group_9675	0.163	0.0372	0.017	0.108	0.0448	0.138	Pig
group_3775	0.163	0.00832	0.0348	0.0975	0.046	0.122	Pig
group_20362	0.16	0.00108	0.00182	0.137	0.0437	0.179	Pig
group_20172	0.16	0.00108	0.00203	0.136	0.0437	0.178	Pig
group_20101	0.16	0.00108	0.00182	0.137	0.0437	0.179	Pig
group_19036	0.16	0.0316	0.0293	0.096	0.0439	0.126	Pig
group_18985	0.16	0.0316	0.0292	0.0961	0.0439	0.126	Pig
group_13658	0.16	0.00674	0.00705	0.127	0.0469	0.155	Pig
group_12976	0.16	0.00108	0.00315	0.132	0.0442	0.17	Pig
group_20349	0.157	0.00082	0.00154	0.141	0.0441	0.182	Pig
group_20223	0.157	0.00082	0.00154	0.141	0.044	0.182	Pig
group_19034	0.157	0.0266	0.0242	0.1	0.0442	0.13	Pig
group_20647	0.15	0.0185	0.0247	0.104	0.0461	0.13	Pig
group_20439	0.15	0.0185	0.0301	0.0987	0.0453	0.125	Pig
group_20335	0.15	0.00338	0.00887	0.121	0.0458	0.151	Pig
group_20329	0.15	0.0185	0.0192	0.106	0.0449	0.135	Pig
group_20326	0.15	0.0185	0.0441	0.0931	0.0461	0.116	Pig
group_20105	0.15	0.000455	0.000832	0.151	0.0448	0.192	Pig
group_17323	0.15	0.0185	0.0201	0.105	0.045	0.134	Pig
group_10422	0.15	0.000455	0.000788	0.154	0.0455	0.193	Pig
group_9055	0.15	0.00338	0.00762	0.123	0.0457	0.154	Pig
group_20631	0.147	0.0152	0.0209	0.108	0.0463	0.133	Pig
group_20607	0.147	0.0152	0.0201	0.109	0.0465	0.134	Pig
group_20595	0.147	0.000332	0.000568	0.157	0.0451	0.198	Pig
group_20556	0.147	0.000332	0.000568	0.157	0.0451	0.198	Pig
group_20554	0.147	0.000332	0.000568	0.157	0.0451	0.198	Pig
group_20515	0.147	0.000332	0.000568	0.157	0.0451	0.198	Pig
group_20460	0.147	0.0152	0.0237	0.104	0.0456	0.131	Pig
group_20174	0.147	0.0152	0.0164	0.109	0.0454	0.138	Pig
group_17368	0.147	0.0152	0.0177	0.108	0.0454	0.137	Pig
group_12258	0.147	3.06e-05	0.000122	0.185	0.0475	0.22	Pig
group_27028	0.143	0.000239	0.000462	0.161	0.0455	0.201	Pig
group_26971	0.143	0.000239	0.000462	0.161	0.0455	0.201	Pig
group_20707	0.143	0.0123	0.0192	0.108	0.046	0.135	Pig
group_20703	0.143	0.0123	0.0192	0.108	0.046	0.135	Pig
group_20696	0.143	0.0123	0.0201	0.108	0.0461	0.134	Pig
group_20644	0.143	0.000239	0.000462	0.161	0.0455	0.201	Pig
group_20630	0.143	0.0123	0.016	0.113	0.0467	0.139	Pig
group_20613	0.143	0.000239	0.000462	0.161	0.0455	0.201	Pig
group_20348	0.143	0.000239	0.000559	0.159	0.0457	0.198	Pig
group_18984	0.143	0.0123	0.015	0.112	0.0458	0.14	Pig
group_18875	0.143	0.0123	0.015	0.112	0.0458	0.14	Pig
group_16995	0.143	0.0123	0.0154	0.112	0.0458	0.14	Pig
group_16866	0.143	0.0123	0.0154	0.112	0.0458	0.14	Pig
group_16673	0.143	0.0123	0.0154	0.112	0.0458	0.14	Pig
group_16342	0.143	0.0123	0.0154	0.112	0.0458	0.14	Pig
group_15727	0.143	0.0123	0.0154	0.112	0.0458	0.14	Pig
group_15450	0.143	0.000239	0.000596	0.159	0.0457	0.197	Pig
group_12211	0.143	0.0123	0.0154	0.112	0.0458	0.14	Pig
group_5752	0.143	0.0123	0.0154	0.112	0.0458	0.14	Pig
group_20699	0.14	0.00992	0.0155	0.113	0.0464	0.14	Pig
group_20695	0.14	0.00992	0.0155	0.113	0.0464	0.14	Pig
group_20684	0.14	0.00992	0.0159	0.113	0.0465	0.139	Pig
group_20674	0.14	0.00992	0.0159	0.113	0.0465	0.139	Pig
group_20673	0.14	0.00992	0.0159	0.113	0.0465	0.139	Pig
group_20672	0.14	0.00992	0.0159	0.113	0.0465	0.139	Pig
group_20659	0.14	0.00992	0.0159	0.113	0.0465	0.139	Pig
group_20658	0.14	0.00992	0.0159	0.113	0.0465	0.139	Pig
group_20454	0.14	0.000169	0.000291	0.168	0.0459	0.208	Pig
group_20363	0.14	0.000169	0.000373	0.166	0.046	0.204	Pig
group_19157	0.14	0.00992	0.00785	0.124	0.0464	0.153	Pig
group_18188	0.14	0.00992	0.0124	0.116	0.0462	0.144	Pig
group_17080	0.14	0.00992	0.0131	0.115	0.0462	0.143	Pig
group_14609	0.14	0.00992	0.0131	0.115	0.0462	0.143	Pig
group_14191	0.14	0.00992	0.0124	0.116	0.0462	0.144	Pig
group_11673	0.14	0.00992	0.00999	0.12	0.0462	0.149	Pig
group_5740	0.14	0.000169	0.000423	0.164	0.0461	0.202	Pig
group_20708	0.137	0.0079	0.0121	0.118	0.0468	0.145	Pig
group_20704	0.137	0.0079	0.0121	0.118	0.0468	0.145	Pig
group_20702	0.137	0.0079	0.0121	0.118	0.0468	0.145	Pig
group_17993	0.137	0.0079	0.0105	0.12	0.0467	0.148	Pig
group_17324	0.137	0.0079	0.00925	0.122	0.0466	0.15	Pig
group_14610	0.137	0.0079	0.0106	0.12	0.0467	0.147	Pig
group_12210	0.137	0.000117	0.000297	0.171	0.0466	0.207	Pig
group_9934	0.137	0.000117	0.000295	0.171	0.0466	0.208	Pig
group_8069	0.137	0.000117	0.000295	0.171	0.0466	0.208	Pig
group_5067	0.137	0.000117	0.00033	0.17	0.0467	0.206	Pig
group_2567	0.137	0.000117	0.000293	0.171	0.0465	0.208	Pig
group_17802	0.133	0.00621	0.00827	0.125	0.0471	0.152	Pig
group_13845	0.133	0.000837	0.00204	0.147	0.0473	0.177	Pig
group_11865	0.133	0.00621	0.0143	0.119	0.0481	0.141	Pig
group_11064	0.133	0.00621	0.00828	0.125	0.0471	0.152	Pig
group_10234	0.133	0.000837	0.00236	0.145	0.0474	0.175	Pig
group_9317	0.133	8.01e-05	0.000201	0.177	0.047	0.213	Pig
group_25449	0.13	5.36e-05	0.000143	0.183	0.0475	0.218	Pig
group_23641	0.13	0.00482	0.0114	0.123	0.0482	0.146	Pig
group_20735	0.13	0.00482	0.00828	0.128	0.048	0.152	Pig
group_20345	0.13	0.00482	0.0115	0.123	0.0485	0.146	Pig
group_17608	0.13	0.00482	0.0114	0.123	0.0482	0.146	Pig
group_17322	0.13	0.0272	0.029	0.106	0.0481	0.126	Pig
group_15896	0.13	0.00482	0.00462	0.137	0.0479	0.163	Pig
group_15071	0.13	0.00482	0.00462	0.137	0.0479	0.163	Pig
group_11668	0.13	0.00482	0.00538	0.134	0.0479	0.16	Pig
group_11658	0.13	0.000605	0.00151	0.154	0.048	0.182	Pig
group_11003	0.13	5.36e-05	0.000143	0.183	0.0475	0.218	Pig
group_10257	0.13	0.00482	0.0114	0.123	0.0482	0.146	Pig
group_9839	0.13	5.36e-05	0.000143	0.183	0.0475	0.218	Pig
group_9822	0.13	0.000605	0.00153	0.153	0.0479	0.182	Pig
group_9695	0.13	5.36e-05	0.000143	0.183	0.0475	0.218	Pig
group_2630	0.13	0.000605	0.00155	0.153	0.0479	0.182	Pig
group_20555	0.127	3.5e-05	5.74e-05	0.194	0.0475	0.23	Pig
group_17310	0.127	0.00368	0.00951	0.127	0.0487	0.149	Pig
group_11339	0.127	3.5e-05	9.29e-05	0.19	0.048	0.224	Pig
group_6417	0.127	0.00368	0.01	0.127	0.0491	0.148	Pig
group_20650	0.123	0.0179	0.0238	0.113	0.0497	0.13	Pig
group_18952	0.123	0.0003	0.000494	0.171	0.0485	0.2	Pig
group_14476	0.123	0.0179	0.0178	0.117	0.0491	0.137	Pig
group_11897	0.123	0.0179	0.0178	0.117	0.0491	0.137	Pig
group_10387	0.123	0.0179	0.0178	0.117	0.0491	0.137	Pig
group_9572	0.123	0.00278	0.00637	0.135	0.0491	0.157	Pig
group_8965	0.123	0.00278	0.0067	0.134	0.0492	0.156	Pig
group_6357	0.123	0.0179	0.0178	0.117	0.0491	0.137	Pig
group_4577	0.123	0.00278	0.0067	0.134	0.0492	0.156	Pig
group_3339	0.123	0.0179	0.0178	0.117	0.0491	0.137	Pig
group_2649	0.123	0.00278	0.00346	0.144	0.0488	0.168	Pig
group_20582	0.12	0.0143	0.0191	0.118	0.0502	0.135	Pig
group_11969	0.12	0.0143	0.0157	0.12	0.0496	0.139	Pig
group_9194	0.12	0.0143	0.0154	0.121	0.0497	0.14	Pig
group_6359	0.12	0.0143	0.0154	0.121	0.0497	0.14	Pig
group_6355	0.12	0.0143	0.0157	0.12	0.0496	0.139	Pig
group_3345	0.12	0.0143	0.0154	0.121	0.0497	0.14	Pig
group_3341	0.12	0.0143	0.0154	0.121	0.0497	0.14	Pig
group_3340	0.12	0.0143	0.0154	0.121	0.0497	0.14	Pig
group_3337	0.12	0.0143	0.0154	0.121	0.0496	0.14	Pig
group_2618	0.12	0.0143	0.0416	0.103	0.0505	0.118	Pig
group_19622	0.117	0.0112	0.0278	0.112	0.0506	0.127	Pig
group_17692	0.117	0.0112	0.0134	0.125	0.0502	0.143	Pig
group_16763	0.117	0.0112	0.0155	0.122	0.0502	0.14	Pig
group_15573	0.117	0.0112	0.0394	0.115	0.0555	0.119	Pig
group_12133	0.117	8.45e-06	1.93e-05	0.214	0.0493	0.244	Pig
group_11012	0.117	0.0112	0.0434	0.114	0.0561	0.117	Pig
group_2673	0.117	0.0015	0.00209	0.155	0.0498	0.177	Pig
group_2657	0.117	0.0015	0.00204	0.156	0.05	0.177	Pig
group_1557	0.117	0.0579	0.0479	0.101	0.0509	0.114	Pig
group_20208	0.113	0.00107	0.00247	0.155	0.0508	0.174	Pig
group_19202	0.113	0.00869	0.0211	0.119	0.0512	0.133	Pig
group_18953	0.113	4.97e-06	1.08e-05	0.223	0.0499	0.251	Pig
group_15692	0.113	0.00869	0.0109	0.13	0.0508	0.147	Pig
group_13966	0.113	0.00869	0.0337	0.122	0.0571	0.123	Pig
group_6912	0.113	0.00869	0.0337	0.122	0.0571	0.123	Pig
group_6803	0.113	0.00869	0.0337	0.122	0.0571	0.123	Pig
group_6013	0.113	0.00869	0.0337	0.122	0.0571	0.123	Pig
group_4654	0.113	0.00869	0.0337	0.122	0.0571	0.123	Pig
group_3943	0.113	0.00869	0.0337	0.122	0.0571	0.123	Pig
group_2660	0.113	0.00107	0.00144	0.163	0.0506	0.183	Pig
group_2413	0.113	0.00869	0.0337	0.122	0.0571	0.123	Pig
group_20379	0.11	2.83e-06	4.32e-06	0.235	0.0502	0.262	Pig
group_11672	0.11	0.00662	0.00794	0.138	0.0515	0.153	Pig
group_11461	0.11	0.00662	0.0256	0.129	0.0574	0.129	Pig
group_11169	0.11	0.00662	0.0139	0.128	0.0516	0.142	Pig
group_9192	0.11	0.00662	0.0079	0.138	0.0514	0.153	Pig
group_6940	0.11	0.000749	0.00168	0.163	0.0512	0.181	Pig
group_4797	0.11	0.00662	0.0256	0.129	0.0574	0.129	Pig
group_1449	0.11	0.00662	0.0256	0.129	0.0574	0.129	Pig
group_1216	0.11	0.00662	0.0256	0.129	0.0574	0.129	Pig
group_20610	0.107	0.00496	0.00683	0.143	0.0526	0.156	Pig
group_17037	0.107	0.032	0.0422	0.107	0.0523	0.117	Pig
group_15575	0.107	0.000512	0.00079	0.175	0.0516	0.193	Pig
group_14832	0.107	0.00496	0.00597	0.146	0.0527	0.158	Pig
group_13736	0.107	0.000512	0.00079	0.175	0.0516	0.193	Pig
group_13475	0.107	0.00496	0.00717	0.141	0.0522	0.155	Pig
group_11781	0.107	0.00496	0.00499	0.149	0.0528	0.162	Pig
group_7951	0.107	1.55e-06	3.29e-06	0.242	0.051	0.265	Pig
group_6453	0.107	0.000512	0.000793	0.176	0.052	0.193	Pig
group_6294	0.107	0.00496	0.00772	0.141	0.0527	0.154	Pig
group_2663	0.107	0.00496	0.00625	0.143	0.052	0.158	Pig
group_17874	0.103	0.00364	0.00857	0.14	0.0531	0.152	Pig
group_14400	0.103	0.000341	0.000524	0.183	0.0523	0.199	Pig
group_14008	0.103	0.119	0.0314	0.124	0.0575	0.124	Pig
group_13979	0.103	0.0255	0.0338	0.113	0.0532	0.123	Pig
group_12060	0.103	0.00364	0.00857	0.14	0.0531	0.152	Pig
group_10502	0.103	0.119	0.0314	0.124	0.0575	0.124	Pig
group_6242	0.103	0.0255	0.0496	0.105	0.0534	0.113	Pig
group_20726	0.1	0.00261	0.00884	0.152	0.0575	0.151	Pig
group_19691	0.1	0.02	0.0315	0.118	0.0546	0.124	Pig
group_19327	0.1	0.02	0.0422	0.11	0.0541	0.117	Pig
group_17880	0.1	0.00261	0.00627	0.148	0.0538	0.157	Pig
group_14107	0.1	0.02	0.0166	0.13	0.0539	0.138	Pig
group_6332	0.1	0.00261	0.00527	0.151	0.0536	0.161	Pig
group_3329	0.1	0.02	0.0303	0.118	0.054	0.125	Pig
group_3257	0.1	0.00261	0.00778	0.145	0.0541	0.153	Pig
group_20709	0.0967	0.0155	0.0324	0.118	0.0548	0.124	Pig
group_20638	0.0967	0.0155	0.0342	0.117	0.0548	0.122	Pig
group_20614	0.0967	0.0155	0.0342	0.117	0.0548	0.122	Pig
group_20591	0.0967	0.0155	0.0342	0.117	0.0548	0.122	Pig
group_20588	0.0967	0.0155	0.0342	0.117	0.0548	0.122	Pig
group_20560	0.0967	0.0155	0.0342	0.117	0.0548	0.122	Pig
group_20558	0.0967	0.0155	0.0342	0.117	0.0548	0.122	Pig
group_20557	0.0967	0.0155	0.0342	0.117	0.0548	0.122	Pig
group_20517	0.0967	0.0155	0.0342	0.117	0.0548	0.122	Pig
group_19347	0.0967	0.0155	0.0342	0.117	0.0548	0.122	Pig
group_11662	0.0967	0.0155	0.0283	0.12	0.0546	0.127	Pig
group_9163	0.0967	0.0155	0.0383	0.115	0.0551	0.12	Pig
group_5564	0.0967	0.000139	0.000283	0.199	0.0541	0.208	Pig
group_3332	0.0967	0.0155	0.0222	0.126	0.0548	0.132	Pig
group_27090	0.0933	0.0117	0.0255	0.125	0.0556	0.129	Pig
group_22739	0.0933	0.0117	0.024	0.126	0.0555	0.13	Pig
group_21048	0.0933	0.0117	0.024	0.126	0.0555	0.13	Pig
group_20744	0.0933	0.0117	0.0255	0.125	0.0556	0.129	Pig
group_20742	0.0933	0.0117	0.0255	0.125	0.0556	0.129	Pig
group_20712	0.0933	0.0117	0.0255	0.125	0.0556	0.129	Pig
group_20701	0.0933	0.0117	0.0255	0.125	0.0556	0.129	Pig
group_20686	0.0933	0.0117	0.0255	0.125	0.0556	0.129	Pig
group_20683	0.0933	0.0117	0.0255	0.125	0.0556	0.129	Pig
group_20682	0.0933	0.0117	0.0255	0.125	0.0556	0.129	Pig
group_20637	0.0933	0.0117	0.0265	0.124	0.0557	0.128	Pig
group_20516	0.0933	0.0117	0.026	0.124	0.0556	0.129	Pig
group_20458	0.0933	0.0117	0.026	0.124	0.0556	0.129	Pig
group_20370	0.0933	0.0117	0.026	0.124	0.0556	0.129	Pig
group_20143	0.0933	0.0117	0.026	0.124	0.0556	0.129	Pig
group_12672	0.0933	0.0117	0.0418	0.123	0.0601	0.118	Pig
group_5979	0.0933	0.0117	0.024	0.126	0.0555	0.13	Pig
group_4007	0.0933	0.0117	0.0418	0.123	0.0601	0.118	Pig
group_2911	0.0933	0.0117	0.0109	0.144	0.0562	0.147	Pig
group_2910	0.0933	0.0117	0.0109	0.144	0.0562	0.147	Pig
group_2612	0.0933	0.0117	0.0291	0.123	0.0562	0.126	Pig
group_20700	0.09	0.00868	0.0187	0.133	0.0564	0.136	Pig
group_20671	0.09	0.00868	0.019	0.133	0.0564	0.135	Pig
group_20656	0.09	0.00868	0.0202	0.132	0.0565	0.134	Pig
group_19313	0.09	0.00868	0.019	0.133	0.0565	0.135	Pig
group_17897	0.09	0.00868	0.015	0.138	0.0563	0.14	Pig
group_5681	0.09	0.00868	0.0178	0.135	0.0568	0.137	Pig
group_17573	0.0867	0.0451	0.0451	0.115	0.0573	0.116	Pig
group_17448	0.0867	0.000536	0.00117	0.186	0.0568	0.187	Pig
group_13530	0.0867	0.00628	0.0107	0.147	0.0572	0.147	Pig
group_7581	0.0867	0.000536	0.00127	0.186	0.057	0.185	Pig
group_6367	0.0867	0.00628	0.0126	0.144	0.0572	0.144	Pig
group_4493	0.0867	0.00628	0.0138	0.142	0.0574	0.142	Pig
group_3654	0.0867	0.0451	0.0495	0.114	0.0576	0.113	Pig
group_3214	0.0867	0.000536	0.00145	0.184	0.0572	0.183	Pig
group_2651	0.0867	0.00628	0.00872	0.152	0.0576	0.151	Pig
group_20350	0.0833	0.00442	0.00962	0.152	0.0583	0.149	Pig
group_19638	0.0833	0.00442	0.00962	0.152	0.0583	0.149	Pig
group_18043	0.0833	0.0354	0.0372	0.122	0.0585	0.12	Pig
group_17377	0.0833	0.000332	0.000774	0.197	0.058	0.193	Pig
group_12984	0.0833	0.0354	0.0476	0.116	0.0584	0.114	Pig
group_6816	0.0833	0.00442	0.0084	0.154	0.0582	0.152	Pig
group_19637	0.08	0.00303	0.00643	0.163	0.0592	0.157	Pig
group_19614	0.08	0.00303	0.00643	0.163	0.0592	0.157	Pig
group_18373	0.08	0.0272	0.048	0.118	0.0596	0.114	Pig
group_18144	0.08	0.0272	0.0385	0.124	0.0596	0.12	Pig
group_15021	0.08	0.00303	0.00524	0.166	0.0592	0.161	Pig
group_13202	0.08	0.00303	0.00416	0.176	0.0609	0.165	Pig
group_12809	0.08	0.00303	0.00416	0.176	0.0609	0.165	Pig
group_12224	0.08	0.00303	0.00416	0.176	0.0609	0.165	Pig
group_11970	0.08	0.00303	0.00446	0.169	0.0591	0.164	Pig
group_11663	0.08	0.00303	0.00416	0.176	0.0609	0.165	Pig
group_11259	0.08	0.0272	0.0482	0.118	0.0596	0.114	Pig
group_9973	0.08	0.00303	0.00446	0.169	0.0591	0.164	Pig
group_9107	0.08	0.00303	0.00446	0.169	0.0591	0.164	Pig
group_8026	0.08	0.00303	0.00459	0.169	0.0591	0.163	Pig
group_5665	0.08	0.00303	0.00446	0.169	0.0591	0.164	Pig
group_5403	0.08	0.00303	0.00416	0.176	0.0609	0.165	Pig
group_3843	0.08	0.00303	0.00446	0.169	0.0591	0.164	Pig
group_3008	0.08	0.00303	0.00446	0.169	0.0591	0.164	Pig
group_3007	0.08	0.00303	0.00446	0.169	0.0591	0.164	Pig
group_3005	0.08	0.00303	0.00446	0.169	0.0591	0.164	Pig
group_3002	0.08	0.00303	0.00446	0.169	0.0591	0.164	Pig
group_3000	0.08	0.00303	0.00446	0.169	0.0591	0.164	Pig
group_2999	0.08	0.00303	0.00446	0.169	0.0591	0.164	Pig
group_2654	0.08	0.00303	0.00408	0.172	0.0595	0.165	Pig
group_318	0.08	0.00303	0.00416	0.176	0.0609	0.165	Pig
group_22802	0.0767	0.002	0.00226	0.185	0.06	0.176	Pig
group_20405	0.0767	0.0204	0.0264	0.135	0.0606	0.128	Pig
group_18461	0.0767	0.0204	0.0347	0.129	0.0607	0.122	Pig
group_18119	0.0767	0.0204	0.0293	0.133	0.0607	0.126	Pig
group_17267	0.0767	3.61e-06	7.76e-06	0.271	0.0596	0.255	Pig
group_16923	0.0767	0.0204	0.0267	0.135	0.0606	0.128	Pig
group_12723	0.0767	0.0204	0.0275	0.134	0.0606	0.127	Pig
group_12379	0.0767	0.0204	0.0461	0.125	0.0626	0.115	Pig
group_11258	0.0767	0.0204	0.037	0.127	0.0608	0.121	Pig
group_10929	0.0767	0.0204	0.0347	0.129	0.0607	0.122	Pig
group_9290	0.0767	0.0204	0.0347	0.129	0.0607	0.122	Pig
group_4885	0.0767	0.0204	0.0347	0.129	0.0607	0.122	Pig
group_3220	0.0767	0.000113	0.000289	0.221	0.0601	0.208	Pig
group_3218	0.0767	0.000113	0.000289	0.221	0.0601	0.208	Pig
group_2941	0.0767	0.002	0.00271	0.187	0.0618	0.173	Pig
group_2792	0.0767	0.0204	0.0467	0.125	0.0626	0.115	Pig
group_1078	0.0767	0.0204	0.0275	0.134	0.0606	0.127	Pig
group_23273	0.0733	0.0149	0.0262	0.138	0.062	0.128	Pig
group_20222	0.0733	0.00127	0.0027	0.188	0.0621	0.173	Pig
group_19408	0.0733	0.0149	0.0273	0.138	0.0624	0.127	Pig
group_18049	0.0733	0.0149	0.0208	0.144	0.0619	0.133	Pig
group_18000	0.0733	0.0149	0.0218	0.143	0.062	0.132	Pig
group_17263	0.0733	0.0149	0.0303	0.135	0.0618	0.125	Pig
group_12631	0.0733	0.0149	0.0266	0.138	0.0618	0.128	Pig
group_12291	0.0733	0.00127	0.0027	0.188	0.0621	0.173	Pig
group_10405	0.0733	0.00127	0.0027	0.188	0.0621	0.173	Pig
group_9605	0.0733	0.0149	0.0268	0.139	0.0624	0.128	Pig
group_9559	0.0733	0.0149	0.0256	0.139	0.0619	0.129	Pig
group_9108	0.0733	0.0149	0.0196	0.145	0.0618	0.135	Pig
group_7985	0.0733	0.0149	0.0266	0.138	0.0618	0.128	Pig
group_7759	0.0733	0.00127	0.00172	0.194	0.0613	0.18	Pig
group_7227	0.0733	0.0149	0.0383	0.133	0.0641	0.12	Pig
group_6979	0.0733	0.00127	0.0027	0.188	0.0621	0.173	Pig
group_6471	0.0733	0.00127	0.0027	0.188	0.0621	0.173	Pig
group_6470	0.0733	0.00127	0.0027	0.188	0.0621	0.173	Pig
group_6435	0.0733	0.0149	0.0169	0.148	0.0617	0.138	Pig
group_3559	0.0733	0.0149	0.0306	0.135	0.0624	0.125	Pig
group_3524	0.0733	0.0149	0.0254	0.139	0.0619	0.129	Pig
group_3016	0.0733	0.0149	0.0206	0.144	0.0618	0.134	Pig
group_3013	0.0733	0.0149	0.0196	0.145	0.0618	0.135	Pig
group_3012	0.0733	0.0149	0.0196	0.145	0.0618	0.135	Pig
group_3011	0.0733	0.0149	0.0196	0.145	0.0618	0.135	Pig
group_3010	0.0733	0.0149	0.0196	0.145	0.0618	0.135	Pig
group_2922	0.0733	0.0149	0.0157	0.152	0.0626	0.139	Pig
group_2712	0.0733	0.0149	0.0316	0.134	0.0622	0.124	Pig
group_17621	0.07	3.1e-05	5.83e-05	0.253	0.062	0.23	Pig
group_17552	0.07	0.0105	0.0279	0.144	0.0653	0.127	Pig
group_17334	0.07	0.0105	0.0227	0.145	0.0634	0.132	Pig
group_16585	0.07	0.000774	0.00101	0.208	0.0626	0.189	Pig
group_15398	0.07	0.000774	0.00135	0.203	0.0628	0.184	Pig
group_14330	0.07	0.0105	0.0129	0.157	0.0628	0.143	Pig
group_11810	0.07	0.0105	0.014	0.156	0.063	0.142	Pig
group_9601	0.07	0.0105	0.0207	0.148	0.0638	0.134	Pig
group_6738	0.07	0.0105	0.0155	0.153	0.063	0.14	Pig
group_6570	0.07	0.0105	0.019	0.149	0.0631	0.135	Pig
group_4980	0.07	0.0105	0.0142	0.155	0.063	0.142	Pig
group_4975	0.07	0.0105	0.0183	0.15	0.0631	0.136	Pig
group_2665	0.07	0.0105	0.0154	0.154	0.0631	0.14	Pig
group_2640	0.07	0.0105	0.0207	0.148	0.0638	0.134	Pig
group_16371	0.0667	0.0072	0.0107	0.166	0.0646	0.147	Pig
group_16193	0.0667	0.000448	0.000703	0.219	0.064	0.195	Pig
group_15441	0.0667	0.0072	0.0125	0.162	0.0646	0.144	Pig
group_12214	0.0667	0.0072	0.00788	0.172	0.0643	0.153	Pig
group_11715	0.0667	2.53e-07	3.44e-07	0.326	0.0625	0.289	Pig
group_10489	0.0667	0.000448	0.000723	0.218	0.0639	0.194	Pig
group_6950	0.0667	0.0072	0.0092	0.17	0.0647	0.15	Pig
group_3014	0.0667	0.0072	0.009	0.169	0.0644	0.151	Pig
group_19658	0.0633	0.00472	0.0086	0.177	0.0669	0.151	Pig
group_18972	0.0633	0.00472	0.00441	0.188	0.0657	0.164	Pig
group_17298	0.0633	8.65e-08	7.11e-08	0.349	0.0632	0.305	Pig
[truncated: 756 more rows]

## Sheet: Table S8
Table S8. Over-represented annotation terms for different gene groups and specificity genes of a particular host. It employs the topGO package and focuses on GO cellular component, biological processes, and molecular functions. The table includes gene groups, annotation ontologies, specific terms with their annotations, abundance in the gene group (Significant), occurrences in the term universe (…
[truncated: 1,935 more rows]
